# Supplementary material for: Characterizing avian pathogenic Escherichia coli (APEC) from colibacillosis cases, 2018
Source: PeerJ. 2021 Mar 4;9:e11025. doi: 10.7717/peerj.11025 (PMC7937341; doi:10.7717/peerj.11025)
Supplement: Supplemental Information 1 [file peerj-09-11025-s001.xlsx]

## Sheet: Sheet1
Isolate ID	Tissue Source	Serorgoup	Lactose	Hemolysis	>=32/16	>=32	>=32	>=32	>=8	>=4	>=32	>=1	>=16	>=32	>=64	> 256	>=16	>=4/76	PAI	PapA	fimH	kpsIII	PapEF	ireA	ibe10	inivcnf	fyuA	ironec	bmaE	sfa	aerJ	allele III	hlyD	rfc	ompT	allele 1'	allele 1	kps II	papC	gafD	cvaC	H7	cdts	focG	traT	allele II	G allele 1	G allele 2&3	iha
					AUG	AMP	AZI	FOX	XNL	AXO	CHL	CIP	GEN	NAL	STR	FIS	TET	SXT
1	bone marow	25	+	γ	= 4	= 4	= 2	= 4	= 0.5	<= 0.25	= 4	<= 0.015	= 0.5	= 2	= 4	= 32	<= 4	<= 0.12	0	0	1	0	0	0	1	0	1	1	0	0	1	0	0	0	0	0	0	1	0	0	0	0	0	0	1	0	0	0	0
2	yolk sac	86	+	γ	= 8	> 32	= 4	= 4	= 0.5	<= 0.25	= 4	<= 0.015	> 16	= 1	= 8	<= 16	> 32	<= 0.12	0	0	1	0	0	0	0	0	1	1	0	0	0	0	0	0	0	0	0	1	0	0	0	0	0	0	1	0	0	0	1
3	yolk sac	86	+	γ	= 8	> 32	= 8	= 16	= 0.5	<= 0.25	= 8	<= 0.015	> 16	= 1	= 8	<= 16	> 32	<= 0.12	0	0	1	0	0	0	0	0	1	1	0	0	1	0	0	0	0	0	0	1	0	0	0	0	0	0	1	0	0	0	1
4	yolk sac	86	+	γ	= 8	> 32	= 4	= 4	= 0.5	<= 0.25	= 4	<= 0.015	> 16	= 1	= 4	<= 16	> 32	<= 0.12	0	0	1	0	0	0	0	0	1	1	0	0	1	0	0	0	0	0	0	1	0	0	0	0	0	0	1	0	0	0	1
5	yolk sac	18	+	γ	= 8	> 32	= 4	= 8	= 0.5	<= 0.25	= 8	<= 0.015	> 16	= 2	= 8	<= 16	> 32	<= 0.12	0	0	1	0	0	0	0	0	1	1	0	0	1	0	0	0	0	0	0	1	0	0	0	0	0	0	1	0	0	0	1
6	peritonium	24	+	γ	> 32	> 32	= 4	> 32	= 8	= 16	= 8	<= 0.015	= 16	= 2	= 64	> 256	> 32	= 0.25	0	0	1	1	0	0	0	0	0	1	0	0	1	0	0	0	1	0	0	0	0	0	0	0	0	0	1	1	0	1	0
7	yolk sac	86	+	γ	= 8	> 32	= 4	= 4	= 0.5	<= 0.25	= 4	<= 0.015	> 16	= 1	= 4	<= 16	> 32	<= 0.12	0	0	1	0	0	0	0	0	1	1	0	0	0	0	0	0	0	0	0	1	1	0	0	0	0	0	1	0	0	0	1
8	yolk sac	2	+	γ	= 4	= 2	= 2	= 4	= 0.5	<= 0.25	= 4	<= 0.015	= 16	= 2	= 64	> 256	> 32	<= 0.12	0	0	1	0	0	0	1	0	1	1	0	0	1	0	0	0	0	0	0	1	0	0	1	0	0	0	1	0	0	0	0
9	ovary	78	+	γ	= 4	= 4	= 2	= 4	= 0.5	<= 0.25	= 4	<= 0.015	<= 0.25	= 2	= 4	<= 16	<= 4	<= 0.12	0	0	1	0	0	1	0	0	0	0	0	0	0	0	0	0	0	0	0	0	0	0	1	0	0	0	1	0	0	0	0
10	liver	78	+	γ	= 4	= 4	= 2	= 4	= 0.5	<= 0.25	= 4	<= 0.015	= 0.5	= 2	= 4	<= 16	<= 4	<= 0.12	0	0	0	0	0	1	0	0	0	0	0	0	0	0	0	0	0	0	0	0	0	0	1	0	0	0	1	0	0	0	0
11	bone marrow	78	+	γ	= 4	= 4	= 2	= 4	= 0.5	<= 0.25	= 4	<= 0.015	<= 0.25	= 2	= 4	<= 16	<= 4	<= 0.12	0	0	0	0	0	1	0	0	0	0	0	0	0	0	0	0	0	0	0	0	0	0	1	0	0	0	0	0	0	0	0
12	bone marrow	86	+	γ	= 8	> 32	= 4	= 4	= 0.5	<= 0.25	= 4	<= 0.015	> 16	= 8	= 4	<= 16	<= 4	<= 0.12	0	0	1	0	0	0	0	0	0	0	0	0	0	0	0	0	0	0	0	0	0	0	0	0	0	0	1	0	0	0	0
13	ovary	24	+	γ	= 4	= 2	= 4	= 4	= 0.5	<= 0.25	= 8	<= 0.015	= 0.5	= 2	= 4	<= 16	<= 4	<= 0.12	0	0	1	0	0	1	0	0	1	1	0	0	1	0	0	0	1	0	0	0	0	0	0	0	0	0	1	0	0	0	0
14	bone marrow	24	+	γ	= 4	= 2	= 4	= 4	= 0.5	<= 0.25	= 8	<= 0.015	= 0.5	= 2	= 4	<= 16	<= 4	<= 0.12	0	0	1	0	0	1	0	0	1	1	0	0	1	0	0	0	1	0	0	0	0	0	0	0	0	0	1	0	0	0	0
15	bone marrow	24	+	γ	= 4	= 4	= 4	= 8	= 0.5	<= 0.25	= 8	<= 0.015	= 0.5	= 2	= 8	<= 16	<= 4	<= 0.12	0	0	1	0	0	1	0	0	1	1	0	0	1	0	0	0	1	0	0	0	0	0	0	0	0	0	1	0	0	0	0
16	ovary	2	+	γ	= 4	= 4	= 2	= 4	= 0.5	<= 0.25	= 8	<= 0.015	= 0.5	= 2	= 4	<= 16	<= 4	<= 0.12	0	0	1	0	0	0	1	0	1	1	0	0	1	0	0	0	0	0	0	1	0	0	1	0	0	0	1	0	0	0	0
17	ovary	A	+	γ	= 4	= 2	= 4	= 4	= 0.5	<= 0.25	= 8	<= 0.015	= 1	= 2	= 4	<= 16	<= 4	<= 0.12	0	0	1	0	0	1	0	0	1	1	0	0	1	0	0	0	1	0	0	0	0	0	0	0	0	0	1	0	0	0	0
18	ovary	24	+	γ	= 4	= 2	= 8	= 8	= 0.5	<= 0.25	= 8	<= 0.015	= 0.5	= 2	= 8	<= 16	<= 4	<= 0.12	0	0	1	0	0	1	0	0	1	1	0	0	1	0	0	0	1	0	0	0	0	0	0	0	0	0	1	0	0	0	0
19	ovary	24	+	γ	= 4	= 4	= 8	= 8	= 0.5	<= 0.25	= 8	<= 0.015	= 0.5	= 2	= 8	<= 16	<= 4	<= 0.12	0	0	1	0	0	1	0	0	1	1	0	0	1	0	0	0	1	0	0	0	0	0	0	0	0	0	1	0	0	0	0
20	bone marrow	24	+	γ	= 4	= 2	= 4	= 8	= 0.5	<= 0.25	= 8	<= 0.015	= 0.5	= 2	= 4	<= 16	<= 4	<= 0.12	0	0	1	0	0	1	0	0	1	1	0	0	1	0	0	0	1	0	0	0	0	0	0	0	0	0	1	0	0	0	0
21	bone marrow	24	+	γ	= 2	= 2	= 4	= 8	= 0.5	<= 0.25	= 8	<= 0.015	= 0.5	= 2	= 4	<= 16	<= 4	<= 0.12	0	0	1	0	0	1	0	0	1	1	0	0	1	0	0	0	1	0	0	0	0	0	0	0	0	0	1	0	0	0	0
22	bone marrow	R	+	γ	= 4	= 2	= 4	= 4	= 0.5	<= 0.25	= 8	<= 0.015	= 0.5	= 2	= 4	<= 16	<= 4	<= 0.12	0	0	1	0	0	1	0	0	1	1	0	0	1	0	0	0	1	0	0	0	0	0	0	0	0	0	1	0	0	0	0
23	bone marrow	24	+	γ	= 4	= 2	= 4	= 8	= 0.5	<= 0.25	= 8	<= 0.015	= 0.5	= 2	= 8	<= 16	<= 4	<= 0.12	0	0	1	0	0	1	0	0	1	1	0	0	1	0	0	0	1	0	0	1	1	0	0	0	0	0	1	0	0	0	0
24	lung	186	+	γ	> 32	> 32	= 4	> 32	= 8	= 16	= 4	<= 0.015	= 0.5	= 2	= 4	<= 16	<= 4	<= 0.12	0	0	1	0	0	0	0	0	0	1	0	0	1	0	0	0	0	0	0	0	0	0	1	0	0	0	1	0	0	0	0
25	lung	186	+	γ	> 32	> 32	= 4	> 32	> 8	= 16	= 4	<= 0.015	= 1	= 4	= 4	<= 16	<= 4	<= 0.12	0	0	1	0	0	0	0	0	0	1	0	0	1	0	0	0	0	0	0	0	0	0	1	0	0	0	1	0	0	0	0
26	lung	186	+	γ	> 32	> 32	= 4	> 32	> 8	= 16	= 4	<= 0.015	= 0.5	= 4	= 4	<= 16	<= 4	<= 0.12	0	0	1	0	0	0	0	0	0	1	0	0	1	0	0	0	1	0	0	0	0	0	1	0	0	0	1	0	0	0	0
27	air sac	17/73/77/106	+	γ	= 4	= 4	= 4	= 8	= 0.5	<= 0.25	= 8	<= 0.015	= 0.5	= 2	> 64	<= 16	> 32	<= 0.12	0	0	1	0	0	0	0	0	0	0	0	0	0	0	0	0	0	0	0	0	0	0	0	0	0	0	1	0	0	0	0
28	air sac	17/73/77/106	+	γ	= 4	= 4	= 2	= 8	= 0.5	<= 0.25	= 8	<= 0.015	= 0.5	= 2	> 64	<= 16	> 32	<= 0.12	0	0	1	0	0	0	0	0	0	0	0	0	0	0	0	0	0	0	0	0	0	0	0	0	0	0	1	0	0	0	0
29	air sac	17/73/77/106	+	γ	= 4	= 4	= 2	= 8	= 0.5	<= 0.25	= 4	<= 0.015	= 0.5	= 2	= 64	<= 16	> 32	<= 0.12	0	0	0	0	0	0	0	0	0	0	0	0	0	0	0	0	0	0	0	0	0	0	0	0	0	0	1	0	0	0	0
30	ovary	78	+	γ	= 2	= 2	= 4	= 4	= 0.25	<= 0.25	= 4	<= 0.015	> 16	= 2	= 64	> 256	<= 4	= 0.25	0	0	1	0	0	1	0	0	1	1	0	0	1	0	0	0	1	0	0	0	0	0	1	0	0	0	1	0	0	0	0
31	ovary	78	+	γ	= 2	= 2	= 8	= 4	= 0.5	<= 0.25	= 4	<= 0.015	> 16	= 2	> 64	> 256	<= 4	= 0.25	0	0	1	0	0	1	0	0	0	0	0	0	1	0	0	0	1	0	0	0	0	0	0	0	0	0	1	0	0	0	0
32	air sac	78	+	γ	= 4	= 2	= 8	= 4	= 0.5	<= 0.25	= 8	<= 0.015	> 16	= 2	= 64	> 256	<= 4	= 0.25	0	0	1	0	0	1	0	0	0	0	0	0	0	0	0	0	0	0	0	0	0	0	0	0	0	0	1	0	0	0	0
33	air sac	78	+	γ	= 4	= 2	= 8	= 4	= 0.5	<= 0.25	= 8	<= 0.015	> 16	= 2	= 64	> 256	<= 4	= 0.25	0	0	1	0	0	1	0	0	0	0	0	0	1	0	0	0	0	0	0	0	0	0	0	0	0	0	1	0	0	0	0
34	brain	78	+	γ	= 4	= 4	= 2	= 4	= 0.5	<= 0.25	= 4	<= 0.015	= 0.5	= 4	= 4	<= 16	> 32	<= 0.12	0	0	1	0	0	1	0	0	0	0	0	0	0	0	0	0	0	0	0	0	0	0	0	0	0	0	0	0	0	0	0
35	pericardium	78	+	γ	= 8	= 4	= 4	= 4	= 0.5	<= 0.25	= 4	<= 0.015	= 0.5	= 2	= 4	<= 16	= 32	<= 0.12	0	0	1	0	0	0	0	0	0	0	0	0	0	0	0	0	0	0	0	0	0	0	0	0	0	0	1	0	0	0	0
36	air sac	78	+	γ	= 8	= 4	= 4	= 4	= 0.5	<= 0.25	= 4	<= 0.015	= 0.5	= 4	= 4	<= 16	> 32	<= 0.12	0	0	1	0	0	0	0	0	0	0	0	0	0	0	0	0	0	0	0	0	0	0	0	0	0	0	1	0	0	0	0
37	bone marrow	2	+	γ	= 4	= 2	= 4	= 4	= 0.25	<= 0.25	= 4	<= 0.015	= 1	= 2	= 64	> 256	> 32	= 0.25	0	0	1	0	0	1	1	0	0	0	0	0	1	0	0	0	0	0	0	1	1	0	1	0	0	0	1	1	0	1	0
38	pericardium	2	+	γ	= 4	= 2	= 4	= 4	= 0.25	<= 0.25	= 4	<= 0.015	= 0.5	= 2	= 64	> 256	> 32	= 0.25	0	0	1	0	0	1	1	0	0	0	0	0	0	0	0	0	0	0	0	1	1	0	1	0	0	0	1	1	0	1	0
39	liver	2	+	γ	= 2	= 2	= 4	= 2	= 0.25	<= 0.25	= 4	<= 0.015	= 0.5	= 2	= 64	> 256	> 32	= 0.25	0	0	0	0	0	0	1	0	1	1	0	0	1	0	0	0	0	0	0	1	1	0	1	0	0	0	1	1	0	1	0
40	lung	24	+	γ	= 4	= 4	= 8	= 4	= 0.5	<= 0.25	= 16	<= 0.015	= 16	= 2	= 32	> 256	> 32	<= 0.12	0	0	1	0	0	0	0	0	0	1	0	0	1	0	0	0	1	0	0	0	0	0	0	0	0	0	1	0	0	0	0
41	heart	19	+	γ	= 4	= 2	= 4	= 8	= 0.5	<= 0.25	= 8	<= 0.015	> 16	= 2	= 8	> 256	<= 4	= 0.25	0	0	0	0	0	0	0	0	0	0	0	0	0	0	0	0	0	0	0	0	0	0	0	0	0	0	0	0	0	0	0
42	heart	19	+	γ	= 4	= 2	= 8	= 8	= 0.5	<= 0.25	= 8	<= 0.015	> 16	= 2	= 16	> 256	<= 4	= 0.25	0	0	0	0	0	0	0	0	0	0	0	0	0	0	0	0	0	0	0	0	0	0	0	0	0	0	0	0	0	0	0
43	heart	19	+	γ	= 4	= 2	= 4	= 8	= 0.5	<= 0.25	= 8	<= 0.015	> 16	= 2	= 8	> 256	<= 4	= 0.25	0	0	0	0	0	0	0	0	0	0	0	0	0	0	0	0	0	0	0	0	0	0	0	0	0	0	0	0	0	0	0
44	bm	25	+	γ	> 32	> 32	= 2	> 32	> 8	= 16	= 8	<= 0.015	= 1	= 2	= 8	= 32	<= 4	<= 0.12	0	0	0	0	0	0	0	0	0	0	0	0	0	0	0	0	0	0	0	0	0	0	0	0	0	0	0	0	0	0	0
45	liver	25	+	γ	> 32	> 32	= 2	> 32	> 8	= 16	= 8	<= 0.015	= 1	= 4	= 8	= 32	<= 4	<= 0.12	0	0	0	0	0	0	0	0	0	0	0	0	0	0	0	0	0	0	0	0	0	0	0	0	0	0	0	0	0	0	0
46	liver	78	+	γ	= 8	= 4	= 8	= 4	= 0.5	<= 0.25	= 16	= 0.25	= 0.5	> 32	= 8	= 32	> 32	<= 0.12	0	0	0	0	0	0	0	0	0	0	0	0	0	0	0	0	0	0	0	0	0	0	0	0	0	0	0	0	0	0	0
47	egg	78	+	γ	= 4	= 4	= 4	= 4	= 0.5	<= 0.25	= 8	= 0.25	= 1	> 32	= 8	= 32	> 32	<= 0.12	0	0	0	0	0	0	0	0	0	0	0	0	0	0	0	0	0	0	0	0	0	0	0	0	0	0	0	0	0	0	0
48	bone marrow	78	+	γ	= 8	= 4	= 4	= 4	= 0.5	<= 0.25	= 8	= 0.25	= 0.5	> 32	= 8	<= 16	> 32	<= 0.12	0	0	0	0	0	0	0	0	0	0	0	0	0	0	0	0	0	0	0	0	0	0	0	0	0	0	0	0	0	0	0
49	bone marrow	78	+	γ	= 2	= 2	= 4	= 4	= 0.5	<= 0.25	= 8	<= 0.015	> 16	= 2	> 64	> 256	<= 4	= 0.25	0	0	0	0	0	0	0	0	0	0	0	0	0	0	0	0	0	0	0	0	0	0	0	0	0	0	0	0	0	0	0
50	egg	78	+	γ	= 2	= 2	= 4	= 4	= 0.5	<= 0.25	= 4	<= 0.015	> 16	= 2	> 64	> 256	<= 4	= 0.25	0	0	0	0	0	0	0	0	0	0	0	0	0	0	0	0	0	0	0	0	0	0	0	0	0	0	0	0	0	0	0
51	liver	78	+	γ	= 2	= 2	= 4	= 4	= 0.5	<= 0.25	= 4	<= 0.015	= 16	= 2	> 64	> 256	<= 4	= 0.25	0	0	0	0	0	0	0	0	0	0	0	0	0	0	0	0	0	0	0	0	0	0	0	0	0	0	0	0	0	0	0
52	bone marrow	25	+	γ	= 4	= 4	= 4	= 8	= 0.5	<= 0.25	= 8	<= 0.015	= 1	= 2	= 8	= 32	<= 4	<= 0.12	0	0	0	0	0	0	0	0	0	0	0	0	0	0	0	0	0	0	0	0	0	0	0	0	0	0	0	0	0	0	0
53	Liver	25	+	γ	= 4	= 4	= 2	= 8	= 0.5	<= 0.25	= 8	<= 0.015	= 0.5	= 2	= 8	= 32	<= 4	<= 0.12	0	0	0	0	0	0	0	0	0	0	0	0	0	0	0	0	0	0	0	0	0	0	0	0	0	0	0	0	0	0	0
54	Lung	25	+	γ	= 4	= 4	= 4	= 8	= 0.5	<= 0.25	= 8	<= 0.015	= 0.5	= 2	= 8	= 32	<= 4	<= 0.12	0	0	0	0	0	0	0	0	0	0	0	0	0	0	0	0	0	0	0	0	0	0	0	0	0	0	0	0	0	0	0
55	heart	20	+	γ	= 8	> 32	= 4	= 4	= 0.5	<= 0.25	= 4	<= 0.015	= 0.5	= 4	= 4	<= 16	> 32	<= 0.12	0	0	1	0	0	0	0	0	0	0	1	0	0	0	0	0	1	0	0	0	0	0	0	0	1	1	0	0	0	0	0
56	body cavity	178	+	γ	= 8	> 32	= 4	= 4	= 0.5	<= 0.25	= 8	<= 0.015	= 1	= 4	= 8	= 32	> 32	<= 0.12	0	0	0	1	0	0	0	0	0	0	0	0	0	0	0	0	0	0	0	0	0	0	0	0	0	0	0	0	0	0	0
57	air sac	178	+	γ	= 4	= 2	= 4	= 2	= 0.5	<= 0.25	= 8	<= 0.015	= 0.5	= 2	= 8	= 32	<= 4	<= 0.12	0	0	0	1	0	0	0	0	0	0	0	0	0	0	0	0	0	0	0	0	0	0	0	0	0	0	0	0	0	0	0
58	heart	20	+	γ	= 8	> 32	= 4	= 4	= 0.5	<= 0.25	= 4	<= 0.015	= 0.5	= 2	= 8	<= 16	> 32	<= 0.12	0	0	1	0	0	0	0	0	0	0	1	0	0	0	0	0	0	0	0	0	0	0	0	0	0	0	0	0	0	0	0
59	body cavity	178	+	γ	= 8	> 32	= 2	= 4	= 0.25	<= 0.25	= 4	<= 0.015	= 1	= 2	= 8	<= 16	> 32	<= 0.12	0	0	0	0	0	0	0	0	0	0	0	0	0	0	0	0	0	0	0	0	0	0	0	0	0	0	0	0	0	0	0
60	lungs	8	+	γ	= 4	= 4	= 4	= 8	= 0.5	<= 0.25	= 4	<= 0.015	= 0.5	= 4	= 8	<= 16	<= 4	<= 0.12	0	0	1	0	0	0	0	0	0	0	1	0	0	0	0	0	0	0	0	0	0	0	0	0	0	0	0	0	0	0	0
61	lungs	2	+	γ	= 4	= 2	= 2	= 4	= 0.25	<= 0.25	= 4	<= 0.015	= 0.5	= 1	= 4	<= 16	<= 4	<= 0.12	1	1	1	1	0	1	0	0	0	0	0	0	1	1	0	0	0	0	0	0	0	0	0	0	0	0	0	0	0	0	0
					resistant														1	1	40	4	0	21	6	0	20	25	3	0	27	1	0	0	16	0	0	12	5	0	12	0	1	1	38	4	0	4	5
																			1.63934	1.63934	65.5738	6.55738	0	34.4262	9.83607	0	32.7869	40.9836	4.91803	0	44.2623	1.63934	0	0	26.2295	0	0	19.6721	8.19672	0	19.6721	0	1.63934	1.63934	62.2951	6.55738	0	6.55738	8.19672
[truncated: 59 more columns]
