# Supplementary material for: Characterizing avian pathogenic Escherichia coli (APEC) from colibacillosis cases, 2018
Source: PeerJ. 2021 Mar 4;9:e11025. doi: 10.7717/peerj.11025 (PMC7937341; doi:10.7717/peerj.11025)
Supplement: Supplemental Information 3 — Statistical analysis of all isolates for characteristics such as serogroup, phylogenetic type, tissue of isolation, virulence genes, antimicrobial resistance, genetic resistance, and biofilm type. [file peerj-09-11025-s003.xlsx]

## Sheet: A
Organs and Serogroups
																		lungs	bone marrow	heart	liver	ovary	yolk sac
	O2	O8	O18	O19	O20	O24	O25	O78	O86	O178	O186	O17/73/77/106	R	A			O2	1	1	1	1	1	1
lungs	1	1	0	0	0	1	1	3	0	1	3	3	1	0			O8	1	0	0	0	0	0
bone marrow	1	0	0	0	0	5	3	3	1	0	0	0	0	0			O18	0	0	0	0	0	1
heart	1	0	0	3	2	0	0	1	0	0	0	0	0	0			O19	0	0	3	0	0	0
liver	1	0	0	0	0	0	2	3	0	0	0	0	0	1			O20	0	0	2	0	0	0
ovary	1	0	0	0	0	3	0	3	0	0	0	0	0	0			O24	1	5	0	0	3	0
yolk sac	1	0	1	0	0	0	0	0	4	0	0	0	0	0			O25	1	3	0	2	0	0
																	O78	3	3	1	3	3	0
																	O86	0	1	0	0	0	4
																	O178	1	0	0	0	0	0
Tukey's multiple comparisons test	Mean Diff.	95.00% CI of diff.	Significant?	Summary	Adjusted P Value												O186	3	0	0	0	0	0
																	O17/73/77/106	3	0	0	0	0	0
O2																	R	1	0	0	0	0	0
lungs vs. bone marrow	0	-4.489 to 4.489	No	ns	>0.9999												A	0	0	0	1	0	0
lungs vs. heart	0	-4.489 to 4.489	No	ns	>0.9999
lungs vs. liver	0	-4.489 to 4.489	No	ns	>0.9999									Tukey's multiple comparisons test	Mean Diff.	95.00% CI of diff.	Significant?	Summary	Adjusted P Value					Tukey's multiple comparisons test	Mean Diff.	95.00% CI of diff.	Significant?	Summary	Adjusted P Value
lungs vs. ovary	0	-4.489 to 4.489	No	ns	>0.9999
lungs vs. yolk sac	0	-4.489 to 4.489	No	ns	>0.9999									lungs										lungs
bone marrow vs. heart	0	-4.489 to 4.489	No	ns	>0.9999									O2 vs. O8	0	-5.326 to 5.326	No	ns	>0.9999					O2 vs. O8	0	-5.326 to 5.326	No	ns	>0.9999
bone marrow vs. liver	0	-4.489 to 4.489	No	ns	>0.9999									O2 vs. O18	1	-4.326 to 6.326	No	ns	>0.9999					O2 vs. O18	1	-4.326 to 6.326	No	ns	>0.9999
bone marrow vs. ovary	0	-4.489 to 4.489	No	ns	>0.9999									O2 vs. O19	1	-4.326 to 6.326	No	ns	>0.9999					O2 vs. O19	1	-4.326 to 6.326	No	ns	>0.9999
bone marrow vs. yolk sac	0	-4.489 to 4.489	No	ns	>0.9999									O2 vs. O20	1	-4.326 to 6.326	No	ns	>0.9999					O2 vs. O20	1	-4.326 to 6.326	No	ns	>0.9999
heart vs. liver	0	-4.489 to 4.489	No	ns	>0.9999									O2 vs. O24	0	-5.326 to 5.326	No	ns	>0.9999					O2 vs. O24	0	-5.326 to 5.326	No	ns	>0.9999
heart vs. ovary	0	-4.489 to 4.489	No	ns	>0.9999									O2 vs. O25	0	-5.326 to 5.326	No	ns	>0.9999					O2 vs. O25	0	-5.326 to 5.326	No	ns	>0.9999
heart vs. yolk sac	0	-4.489 to 4.489	No	ns	>0.9999									O2 vs. O78	-2	-7.326 to 3.326	No	ns	0.988					O2 vs. O78	-2	-7.326 to 3.326	No	ns	0.988
liver vs. ovary	0	-4.489 to 4.489	No	ns	>0.9999									O2 vs. O86	1	-4.326 to 6.326	No	ns	>0.9999					O2 vs. O86	1	-4.326 to 6.326	No	ns	>0.9999
liver vs. yolk sac	0	-4.489 to 4.489	No	ns	>0.9999									O2 vs. O178	0	-5.326 to 5.326	No	ns	>0.9999					O2 vs. O178	0	-5.326 to 5.326	No	ns	>0.9999
ovary vs. yolk sac	0	-4.489 to 4.489	No	ns	>0.9999									O2 vs. O186	-2	-7.326 to 3.326	No	ns	0.988					O2 vs. O186	-2	-7.326 to 3.326	No	ns	0.988
														O2 vs. O17/73/77/106	-2	-7.326 to 3.326	No	ns	0.988					O2 vs. O17/73/77/106	-2	-7.326 to 3.326	No	ns	0.988
O8														O2 vs. R	0	-5.326 to 5.326	No	ns	>0.9999					O2 vs. R	0	-5.326 to 5.326	No	ns	>0.9999
lungs vs. bone marrow	1	-3.489 to 5.489	No	ns	0.9862									O2 vs. A	1	-4.326 to 6.326	No	ns	>0.9999					O2 vs. A	1	-4.326 to 6.326	No	ns	>0.9999
lungs vs. heart	1	-3.489 to 5.489	No	ns	0.9862									O8 vs. O18	1	-4.326 to 6.326	No	ns	>0.9999					O8 vs. O18	1	-4.326 to 6.326	No	ns	>0.9999
lungs vs. liver	1	-3.489 to 5.489	No	ns	0.9862									O8 vs. O19	1	-4.326 to 6.326	No	ns	>0.9999					O8 vs. O19	1	-4.326 to 6.326	No	ns	>0.9999
lungs vs. ovary	1	-3.489 to 5.489	No	ns	0.9862									O8 vs. O20	1	-4.326 to 6.326	No	ns	>0.9999					O8 vs. O20	1	-4.326 to 6.326	No	ns	>0.9999
lungs vs. yolk sac	1	-3.489 to 5.489	No	ns	0.9862									O8 vs. O24	0	-5.326 to 5.326	No	ns	>0.9999					O8 vs. O24	0	-5.326 to 5.326	No	ns	>0.9999
bone marrow vs. heart	0	-4.489 to 4.489	No	ns	>0.9999									O8 vs. O25	0	-5.326 to 5.326	No	ns	>0.9999					O8 vs. O25	0	-5.326 to 5.326	No	ns	>0.9999
bone marrow vs. liver	0	-4.489 to 4.489	No	ns	>0.9999									O8 vs. O78	-2	-7.326 to 3.326	No	ns	0.988					O8 vs. O78	-2	-7.326 to 3.326	No	ns	0.988
bone marrow vs. ovary	0	-4.489 to 4.489	No	ns	>0.9999									O8 vs. O86	1	-4.326 to 6.326	No	ns	>0.9999					O8 vs. O86	1	-4.326 to 6.326	No	ns	>0.9999
bone marrow vs. yolk sac	0	-4.489 to 4.489	No	ns	>0.9999									O8 vs. O178	0	-5.326 to 5.326	No	ns	>0.9999					O8 vs. O178	0	-5.326 to 5.326	No	ns	>0.9999
heart vs. liver	0	-4.489 to 4.489	No	ns	>0.9999									O8 vs. O186	-2	-7.326 to 3.326	No	ns	0.988					O8 vs. O186	-2	-7.326 to 3.326	No	ns	0.988
heart vs. ovary	0	-4.489 to 4.489	No	ns	>0.9999									O8 vs. O17/73/77/106	-2	-7.326 to 3.326	No	ns	0.988					O8 vs. O17/73/77/106	-2	-7.326 to 3.326	No	ns	0.988
heart vs. yolk sac	0	-4.489 to 4.489	No	ns	>0.9999									O8 vs. R	0	-5.326 to 5.326	No	ns	>0.9999					O8 vs. R	0	-5.326 to 5.326	No	ns	>0.9999
liver vs. ovary	0	-4.489 to 4.489	No	ns	>0.9999									O8 vs. A	1	-4.326 to 6.326	No	ns	>0.9999					O8 vs. A	1	-4.326 to 6.326	No	ns	>0.9999
liver vs. yolk sac	0	-4.489 to 4.489	No	ns	>0.9999									O18 vs. O19	0	-5.326 to 5.326	No	ns	>0.9999					O18 vs. O19	0	-5.326 to 5.326	No	ns	>0.9999
ovary vs. yolk sac	0	-4.489 to 4.489	No	ns	>0.9999									O18 vs. O20	0	-5.326 to 5.326	No	ns	>0.9999					O18 vs. O20	0	-5.326 to 5.326	No	ns	>0.9999
														O18 vs. O24	-1	-6.326 to 4.326	No	ns	>0.9999					O18 vs. O24	-1	-6.326 to 4.326	No	ns	>0.9999
O18														O18 vs. O25	-1	-6.326 to 4.326	No	ns	>0.9999					O18 vs. O25	-1	-6.326 to 4.326	No	ns	>0.9999
lungs vs. bone marrow	0	-4.489 to 4.489	No	ns	>0.9999									O18 vs. O78	-3	-8.326 to 2.326	No	ns	0.7842					O18 vs. O78	-3	-8.326 to 2.326	No	ns	0.7842
lungs vs. heart	0	-4.489 to 4.489	No	ns	>0.9999									O18 vs. O86	0	-5.326 to 5.326	No	ns	>0.9999					O18 vs. O86	0	-5.326 to 5.326	No	ns	>0.9999
lungs vs. liver	0	-4.489 to 4.489	No	ns	>0.9999									O18 vs. O178	-1	-6.326 to 4.326	No	ns	>0.9999					O18 vs. O178	-1	-6.326 to 4.326	No	ns	>0.9999
lungs vs. ovary	0	-4.489 to 4.489	No	ns	>0.9999									O18 vs. O186	-3	-8.326 to 2.326	No	ns	0.7842					O18 vs. O186	-3	-8.326 to 2.326	No	ns	0.7842
lungs vs. yolk sac	-1	-5.489 to 3.489	No	ns	0.9862									O18 vs. O17/73/77/106	-3	-8.326 to 2.326	No	ns	0.7842					O18 vs. O17/73/77/106	-3	-8.326 to 2.326	No	ns	0.7842
bone marrow vs. heart	0	-4.489 to 4.489	No	ns	>0.9999									O18 vs. R	-1	-6.326 to 4.326	No	ns	>0.9999					O18 vs. R	-1	-6.326 to 4.326	No	ns	>0.9999
bone marrow vs. liver	0	-4.489 to 4.489	No	ns	>0.9999									O18 vs. A	0	-5.326 to 5.326	No	ns	>0.9999					O18 vs. A	0	-5.326 to 5.326	No	ns	>0.9999
bone marrow vs. ovary	0	-4.489 to 4.489	No	ns	>0.9999									O19 vs. O20	0	-5.326 to 5.326	No	ns	>0.9999					O19 vs. O20	0	-5.326 to 5.326	No	ns	>0.9999
bone marrow vs. yolk sac	-1	-5.489 to 3.489	No	ns	0.9862									O19 vs. O24	-1	-6.326 to 4.326	No	ns	>0.9999					O19 vs. O24	-1	-6.326 to 4.326	No	ns	>0.9999
heart vs. liver	0	-4.489 to 4.489	No	ns	>0.9999									O19 vs. O25	-1	-6.326 to 4.326	No	ns	>0.9999					O19 vs. O25	-1	-6.326 to 4.326	No	ns	>0.9999
heart vs. ovary	0	-4.489 to 4.489	No	ns	>0.9999									O19 vs. O78	-3	-8.326 to 2.326	No	ns	0.7842					O19 vs. O78	-3	-8.326 to 2.326	No	ns	0.7842
heart vs. yolk sac	-1	-5.489 to 3.489	No	ns	0.9862									O19 vs. O86	0	-5.326 to 5.326	No	ns	>0.9999					O19 vs. O86	0	-5.326 to 5.326	No	ns	>0.9999
liver vs. ovary	0	-4.489 to 4.489	No	ns	>0.9999									O19 vs. O178	-1	-6.326 to 4.326	No	ns	>0.9999					O19 vs. O178	-1	-6.326 to 4.326	No	ns	>0.9999
liver vs. yolk sac	-1	-5.489 to 3.489	No	ns	0.9862									O19 vs. O186	-3	-8.326 to 2.326	No	ns	0.7842					O19 vs. O186	-3	-8.326 to 2.326	No	ns	0.7842
ovary vs. yolk sac	-1	-5.489 to 3.489	No	ns	0.9862									O19 vs. O17/73/77/106	-3	-8.326 to 2.326	No	ns	0.7842					O19 vs. O17/73/77/106	-3	-8.326 to 2.326	No	ns	0.7842
														O19 vs. R	-1	-6.326 to 4.326	No	ns	>0.9999					O19 vs. R	-1	-6.326 to 4.326	No	ns	>0.9999
O19														O19 vs. A	0	-5.326 to 5.326	No	ns	>0.9999					O19 vs. A	0	-5.326 to 5.326	No	ns	>0.9999
lungs vs. bone marrow	0	-4.489 to 4.489	No	ns	>0.9999									O20 vs. O24	-1	-6.326 to 4.326	No	ns	>0.9999					O20 vs. O24	-1	-6.326 to 4.326	No	ns	>0.9999
lungs vs. heart	-3	-7.489 to 1.489	No	ns	0.375									O20 vs. O25	-1	-6.326 to 4.326	No	ns	>0.9999					O20 vs. O25	-1	-6.326 to 4.326	No	ns	>0.9999
lungs vs. liver	0	-4.489 to 4.489	No	ns	>0.9999									O20 vs. O78	-3	-8.326 to 2.326	No	ns	0.7842					O20 vs. O78	-3	-8.326 to 2.326	No	ns	0.7842
lungs vs. ovary	0	-4.489 to 4.489	No	ns	>0.9999									O20 vs. O86	0	-5.326 to 5.326	No	ns	>0.9999					O20 vs. O86	0	-5.326 to 5.326	No	ns	>0.9999
lungs vs. yolk sac	0	-4.489 to 4.489	No	ns	>0.9999									O20 vs. O178	-1	-6.326 to 4.326	No	ns	>0.9999					O20 vs. O178	-1	-6.326 to 4.326	No	ns	>0.9999
bone marrow vs. heart	-3	-7.489 to 1.489	No	ns	0.375									O20 vs. O186	-3	-8.326 to 2.326	No	ns	0.7842					O20 vs. O186	-3	-8.326 to 2.326	No	ns	0.7842
bone marrow vs. liver	0	-4.489 to 4.489	No	ns	>0.9999									O20 vs. O17/73/77/106	-3	-8.326 to 2.326	No	ns	0.7842					O20 vs. O17/73/77/106	-3	-8.326 to 2.326	No	ns	0.7842
bone marrow vs. ovary	0	-4.489 to 4.489	No	ns	>0.9999									O20 vs. R	-1	-6.326 to 4.326	No	ns	>0.9999					O20 vs. R	-1	-6.326 to 4.326	No	ns	>0.9999
bone marrow vs. yolk sac	0	-4.489 to 4.489	No	ns	>0.9999									O20 vs. A	0	-5.326 to 5.326	No	ns	>0.9999					O20 vs. A	0	-5.326 to 5.326	No	ns	>0.9999
heart vs. liver	3	-1.489 to 7.489	No	ns	0.375									O24 vs. O25	0	-5.326 to 5.326	No	ns	>0.9999					O24 vs. O25	0	-5.326 to 5.326	No	ns	>0.9999
heart vs. ovary	3	-1.489 to 7.489	No	ns	0.375									O24 vs. O78	-2	-7.326 to 3.326	No	ns	0.988					O24 vs. O78	-2	-7.326 to 3.326	No	ns	0.988
heart vs. yolk sac	3	-1.489 to 7.489	No	ns	0.375									O24 vs. O86	1	-4.326 to 6.326	No	ns	>0.9999					O24 vs. O86	1	-4.326 to 6.326	No	ns	>0.9999
liver vs. ovary	0	-4.489 to 4.489	No	ns	>0.9999									O24 vs. O178	0	-5.326 to 5.326	No	ns	>0.9999					O24 vs. O178	0	-5.326 to 5.326	No	ns	>0.9999
liver vs. yolk sac	0	-4.489 to 4.489	No	ns	>0.9999									O24 vs. O186	-2	-7.326 to 3.326	No	ns	0.988					O24 vs. O186	-2	-7.326 to 3.326	No	ns	0.988
ovary vs. yolk sac	0	-4.489 to 4.489	No	ns	>0.9999									O24 vs. O17/73/77/106	-2	-7.326 to 3.326	No	ns	0.988					O24 vs. O17/73/77/106	-2	-7.326 to 3.326	No	ns	0.988
														O24 vs. R	0	-5.326 to 5.326	No	ns	>0.9999					O24 vs. R	0	-5.326 to 5.326	No	ns	>0.9999
O20														O24 vs. A	1	-4.326 to 6.326	No	ns	>0.9999					O24 vs. A	1	-4.326 to 6.326	No	ns	>0.9999
lungs vs. bone marrow	0	-4.489 to 4.489	No	ns	>0.9999									O25 vs. O78	-2	-7.326 to 3.326	No	ns	0.988					O25 vs. O78	-2	-7.326 to 3.326	No	ns	0.988
lungs vs. heart	-2	-6.489 to 2.489	No	ns	0.7795									O25 vs. O86	1	-4.326 to 6.326	No	ns	>0.9999					O25 vs. O86	1	-4.326 to 6.326	No	ns	>0.9999
lungs vs. liver	0	-4.489 to 4.489	No	ns	>0.9999									O25 vs. O178	0	-5.326 to 5.326	No	ns	>0.9999					O25 vs. O178	0	-5.326 to 5.326	No	ns	>0.9999
lungs vs. ovary	0	-4.489 to 4.489	No	ns	>0.9999									O25 vs. O186	-2	-7.326 to 3.326	No	ns	0.988					O25 vs. O186	-2	-7.326 to 3.326	No	ns	0.988
lungs vs. yolk sac	0	-4.489 to 4.489	No	ns	>0.9999									O25 vs. O17/73/77/106	-2	-7.326 to 3.326	No	ns	0.988					O25 vs. O17/73/77/106	-2	-7.326 to 3.326	No	ns	0.988
bone marrow vs. heart	-2	-6.489 to 2.489	No	ns	0.7795									O25 vs. R	0	-5.326 to 5.326	No	ns	>0.9999					O25 vs. R	0	-5.326 to 5.326	No	ns	>0.9999
bone marrow vs. liver	0	-4.489 to 4.489	No	ns	>0.9999									O25 vs. A	1	-4.326 to 6.326	No	ns	>0.9999					O25 vs. A	1	-4.326 to 6.326	No	ns	>0.9999
bone marrow vs. ovary	0	-4.489 to 4.489	No	ns	>0.9999									O78 vs. O86	3	-2.326 to 8.326	No	ns	0.7842					O78 vs. O86	3	-2.326 to 8.326	No	ns	0.7842
bone marrow vs. yolk sac	0	-4.489 to 4.489	No	ns	>0.9999									O78 vs. O178	2	-3.326 to 7.326	No	ns	0.988					O78 vs. O178	2	-3.326 to 7.326	No	ns	0.988
heart vs. liver	2	-2.489 to 6.489	No	ns	0.7795									O78 vs. O186	0	-5.326 to 5.326	No	ns	>0.9999					O78 vs. O186	0	-5.326 to 5.326	No	ns	>0.9999
heart vs. ovary	2	-2.489 to 6.489	No	ns	0.7795									O78 vs. O17/73/77/106	0	-5.326 to 5.326	No	ns	>0.9999					O78 vs. O17/73/77/106	0	-5.326 to 5.326	No	ns	>0.9999
heart vs. yolk sac	2	-2.489 to 6.489	No	ns	0.7795									O78 vs. R	2	-3.326 to 7.326	No	ns	0.988					O78 vs. R	2	-3.326 to 7.326	No	ns	0.988
liver vs. ovary	0	-4.489 to 4.489	No	ns	>0.9999									O78 vs. A	3	-2.326 to 8.326	No	ns	0.7842					O78 vs. A	3	-2.326 to 8.326	No	ns	0.7842
liver vs. yolk sac	0	-4.489 to 4.489	No	ns	>0.9999									O86 vs. O178	-1	-6.326 to 4.326	No	ns	>0.9999					O86 vs. O178	-1	-6.326 to 4.326	No	ns	>0.9999
ovary vs. yolk sac	0	-4.489 to 4.489	No	ns	>0.9999									O86 vs. O186	-3	-8.326 to 2.326	No	ns	0.7842					O86 vs. O186	-3	-8.326 to 2.326	No	ns	0.7842
														O86 vs. O17/73/77/106	-3	-8.326 to 2.326	No	ns	0.7842					O86 vs. O17/73/77/106	-3	-8.326 to 2.326	No	ns	0.7842
O24														O86 vs. R	-1	-6.326 to 4.326	No	ns	>0.9999					O86 vs. R	-1	-6.326 to 4.326	No	ns	>0.9999
lungs vs. bone marrow	-4	-8.489 to 0.4893	No	ns	0.1079									O86 vs. A	0	-5.326 to 5.326	No	ns	>0.9999					O86 vs. A	0	-5.326 to 5.326	No	ns	>0.9999
lungs vs. heart	1	-3.489 to 5.489	No	ns	0.9862									O178 vs. O186	-2	-7.326 to 3.326	No	ns	0.988					O178 vs. O186	-2	-7.326 to 3.326	No	ns	0.988
lungs vs. liver	1	-3.489 to 5.489	No	ns	0.9862									O178 vs. O17/73/77/106	-2	-7.326 to 3.326	No	ns	0.988					O178 vs. O17/73/77/106	-2	-7.326 to 3.326	No	ns	0.988
lungs vs. ovary	-2	-6.489 to 2.489	No	ns	0.7795									O178 vs. R	0	-5.326 to 5.326	No	ns	>0.9999					O178 vs. R	0	-5.326 to 5.326	No	ns	>0.9999
lungs vs. yolk sac	1	-3.489 to 5.489	No	ns	0.9862									O178 vs. A	1	-4.326 to 6.326	No	ns	>0.9999					O178 vs. A	1	-4.326 to 6.326	No	ns	>0.9999
bone marrow vs. heart	5	0.5107 to 9.489	Yes	*	0.0204									O186 vs. O17/73/77/106	0	-5.326 to 5.326	No	ns	>0.9999					O186 vs. O17/73/77/106	0	-5.326 to 5.326	No	ns	>0.9999
bone marrow vs. liver	5	0.5107 to 9.489	Yes	*	0.0204									O186 vs. R	2	-3.326 to 7.326	No	ns	0.988					O186 vs. R	2	-3.326 to 7.326	No	ns	0.988
bone marrow vs. ovary	2	-2.489 to 6.489	No	ns	0.7795									O186 vs. A	3	-2.326 to 8.326	No	ns	0.7842					O186 vs. A	3	-2.326 to 8.326	No	ns	0.7842
bone marrow vs. yolk sac	5	0.5107 to 9.489	Yes	*	0.0204									O17/73/77/106 vs. R	2	-3.326 to 7.326	No	ns	0.988					O17/73/77/106 vs. R	2	-3.326 to 7.326	No	ns	0.988
heart vs. liver	0	-4.489 to 4.489	No	ns	>0.9999									O17/73/77/106 vs. A	3	-2.326 to 8.326	No	ns	0.7842					O17/73/77/106 vs. A	3	-2.326 to 8.326	No	ns	0.7842
heart vs. ovary	-3	-7.489 to 1.489	No	ns	0.375									R vs. A	1	-4.326 to 6.326	No	ns	>0.9999					R vs. A	1	-4.326 to 6.326	No	ns	>0.9999
heart vs. yolk sac	0	-4.489 to 4.489	No	ns	>0.9999										5	0.5107 to 9.489	Yes	*	0.0204
liver vs. ovary	-3	-7.489 to 1.489	No	ns	0.375									bone marrow	2	-2.489 to 6.489	No	ns	0.7795					bone marrow
liver vs. yolk sac	0	-4.489 to 4.489	No	ns	>0.9999									O2 vs. O8	1	-4.326 to 6.326	No	ns	>0.9999					O2 vs. O8	1	-4.326 to 6.326	No	ns	>0.9999
ovary vs. yolk sac	3	-1.489 to 7.489	No	ns	0.375									O2 vs. O18	1	-4.326 to 6.326	No	ns	>0.9999					O2 vs. O18	1	-4.326 to 6.326	No	ns	>0.9999
														O2 vs. O19	1	-4.326 to 6.326	No	ns	>0.9999					O2 vs. O19	1	-4.326 to 6.326	No	ns	>0.9999
O25														O2 vs. O20	1	-4.326 to 6.326	No	ns	>0.9999					O2 vs. O20	1	-4.326 to 6.326	No	ns	>0.9999
lungs vs. bone marrow	-2	-6.489 to 2.489	No	ns	0.7795									O2 vs. O24	-4	-9.326 to 1.326	No	ns	0.3509					O2 vs. O24	-4	-9.326 to 1.326	No	ns	0.3509
lungs vs. heart	1	-3.489 to 5.489	No	ns	0.9862									O2 vs. O25	-2	-7.326 to 3.326	No	ns	0.988					O2 vs. O25	-2	-7.326 to 3.326	No	ns	0.988
lungs vs. liver	-1	-5.489 to 3.489	No	ns	0.9862									O2 vs. O78	-2	-7.326 to 3.326	No	ns	0.988					O2 vs. O78	-2	-7.326 to 3.326	No	ns	0.988
lungs vs. ovary	1	-3.489 to 5.489	No	ns	0.9862									O2 vs. O86	0	-5.326 to 5.326	No	ns	>0.9999					O2 vs. O86	0	-5.326 to 5.326	No	ns	>0.9999
lungs vs. yolk sac	1	-3.489 to 5.489	No	ns	0.9862									O2 vs. O178	1	-4.326 to 6.326	No	ns	>0.9999					O2 vs. O178	1	-4.326 to 6.326	No	ns	>0.9999
bone marrow vs. heart	3	-1.489 to 7.489	No	ns	0.375									O2 vs. O186	1	-4.326 to 6.326	No	ns	>0.9999					O2 vs. O186	1	-4.326 to 6.326	No	ns	>0.9999
bone marrow vs. liver	1	-3.489 to 5.489	No	ns	0.9862									O2 vs. O17/73/77/106	1	-4.326 to 6.326	No	ns	>0.9999					O2 vs. O17/73/77/106	1	-4.326 to 6.326	No	ns	>0.9999
bone marrow vs. ovary	3	-1.489 to 7.489	No	ns	0.375									O2 vs. R	1	-4.326 to 6.326	No	ns	>0.9999					O2 vs. R	1	-4.326 to 6.326	No	ns	>0.9999
bone marrow vs. yolk sac	3	-1.489 to 7.489	No	ns	0.375									O2 vs. A	1	-4.326 to 6.326	No	ns	>0.9999					O2 vs. A	1	-4.326 to 6.326	No	ns	>0.9999
heart vs. liver	-2	-6.489 to 2.489	No	ns	0.7795									O8 vs. O18	0	-5.326 to 5.326	No	ns	>0.9999					O8 vs. O18	0	-5.326 to 5.326	No	ns	>0.9999
heart vs. ovary	0	-4.489 to 4.489	No	ns	>0.9999									O8 vs. O19	0	-5.326 to 5.326	No	ns	>0.9999					O8 vs. O19	0	-5.326 to 5.326	No	ns	>0.9999
heart vs. yolk sac	0	-4.489 to 4.489	No	ns	>0.9999									O8 vs. O20	0	-5.326 to 5.326	No	ns	>0.9999					O8 vs. O20	0	-5.326 to 5.326	No	ns	>0.9999
liver vs. ovary	2	-2.489 to 6.489	No	ns	0.7795									O8 vs. O24	-5	-10.33 to 0.326	No	ns	0.0872					O8 vs. O24	-5	-10.33 to 0.326	No	ns	0.0872
liver vs. yolk sac	2	-2.489 to 6.489	No	ns	0.7795									O8 vs. O25	-3	-8.326 to 2.326	No	ns	0.7842					O8 vs. O25	-3	-8.326 to 2.326	No	ns	0.7842
ovary vs. yolk sac	0	-4.489 to 4.489	No	ns	>0.9999									O8 vs. O78	-3	-8.326 to 2.326	No	ns	0.7842					O8 vs. O78	-3	-8.326 to 2.326	No	ns	0.7842
														O8 vs. O86	-1	-6.326 to 4.326	No	ns	>0.9999					O8 vs. O86	-1	-6.326 to 4.326	No	ns	>0.9999
O78														O8 vs. O178	0	-5.326 to 5.326	No	ns	>0.9999					O8 vs. O178	0	-5.326 to 5.326	No	ns	>0.9999
lungs vs. bone marrow	0	-4.489 to 4.489	No	ns	>0.9999									O8 vs. O186	0	-5.326 to 5.326	No	ns	>0.9999					O8 vs. O186	0	-5.326 to 5.326	No	ns	>0.9999
lungs vs. heart	2	-2.489 to 6.489	No	ns	0.7795									O8 vs. O17/73/77/106	0	-5.326 to 5.326	No	ns	>0.9999					O8 vs. O17/73/77/106	0	-5.326 to 5.326	No	ns	>0.9999
lungs vs. liver	0	-4.489 to 4.489	No	ns	>0.9999									O8 vs. R	0	-5.326 to 5.326	No	ns	>0.9999					O8 vs. R	0	-5.326 to 5.326	No	ns	>0.9999
lungs vs. ovary	0	-4.489 to 4.489	No	ns	>0.9999									O8 vs. A	0	-5.326 to 5.326	No	ns	>0.9999					O8 vs. A	0	-5.326 to 5.326	No	ns	>0.9999
lungs vs. yolk sac	3	-1.489 to 7.489	No	ns	0.375									O18 vs. O19	0	-5.326 to 5.326	No	ns	>0.9999					O18 vs. O19	0	-5.326 to 5.326	No	ns	>0.9999
bone marrow vs. heart	2	-2.489 to 6.489	No	ns	0.7795									O18 vs. O20	0	-5.326 to 5.326	No	ns	>0.9999					O18 vs. O20	0	-5.326 to 5.326	No	ns	>0.9999
bone marrow vs. liver	0	-4.489 to 4.489	No	ns	>0.9999									O18 vs. O24	-5	-10.33 to 0.326	No	ns	0.0872					O18 vs. O24	-5	-10.33 to 0.326	No	ns	0.0872
bone marrow vs. ovary	0	-4.489 to 4.489	No	ns	>0.9999									O18 vs. O25	-3	-8.326 to 2.326	No	ns	0.7842					O18 vs. O25	-3	-8.326 to 2.326	No	ns	0.7842
bone marrow vs. yolk sac	3	-1.489 to 7.489	No	ns	0.375									O18 vs. O78	-3	-8.326 to 2.326	No	ns	0.7842					O18 vs. O78	-3	-8.326 to 2.326	No	ns	0.7842
heart vs. liver	-2	-6.489 to 2.489	No	ns	0.7795									O18 vs. O86	-1	-6.326 to 4.326	No	ns	>0.9999					O18 vs. O86	-1	-6.326 to 4.326	No	ns	>0.9999
heart vs. ovary	-2	-6.489 to 2.489	No	ns	0.7795									O18 vs. O178	0	-5.326 to 5.326	No	ns	>0.9999					O18 vs. O178	0	-5.326 to 5.326	No	ns	>0.9999
heart vs. yolk sac	1	-3.489 to 5.489	No	ns	0.9862									O18 vs. O186	0	-5.326 to 5.326	No	ns	>0.9999					O18 vs. O186	0	-5.326 to 5.326	No	ns	>0.9999
liver vs. ovary	0	-4.489 to 4.489	No	ns	>0.9999									O18 vs. O17/73/77/106	0	-5.326 to 5.326	No	ns	>0.9999					O18 vs. O17/73/77/106	0	-5.326 to 5.326	No	ns	>0.9999
liver vs. yolk sac	3	-1.489 to 7.489	No	ns	0.375									O18 vs. R	0	-5.326 to 5.326	No	ns	>0.9999					O18 vs. R	0	-5.326 to 5.326	No	ns	>0.9999
ovary vs. yolk sac	3	-1.489 to 7.489	No	ns	0.375									O18 vs. A	0	-5.326 to 5.326	No	ns	>0.9999					O18 vs. A	0	-5.326 to 5.326	No	ns	>0.9999
														O19 vs. O20	0	-5.326 to 5.326	No	ns	>0.9999					O19 vs. O20	0	-5.326 to 5.326	No	ns	>0.9999
O86														O19 vs. O24	-5	-10.33 to 0.326	No	ns	0.0872					O19 vs. O24	-5	-10.33 to 0.326	No	ns	0.0872
lungs vs. bone marrow	-1	-5.489 to 3.489	No	ns	0.9862									O19 vs. O25	-3	-8.326 to 2.326	No	ns	0.7842					O19 vs. O25	-3	-8.326 to 2.326	No	ns	0.7842
lungs vs. heart	0	-4.489 to 4.489	No	ns	>0.9999									O19 vs. O78	-3	-8.326 to 2.326	No	ns	0.7842					O19 vs. O78	-3	-8.326 to 2.326	No	ns	0.7842
lungs vs. liver	0	-4.489 to 4.489	No	ns	>0.9999									O19 vs. O86	-1	-6.326 to 4.326	No	ns	>0.9999					O19 vs. O86	-1	-6.326 to 4.326	No	ns	>0.9999
lungs vs. ovary	0	-4.489 to 4.489	No	ns	>0.9999									O19 vs. O178	0	-5.326 to 5.326	No	ns	>0.9999					O19 vs. O178	0	-5.326 to 5.326	No	ns	>0.9999
lungs vs. yolk sac	-4	-8.489 to 0.4893	No	ns	0.1079									O19 vs. O186	0	-5.326 to 5.326	No	ns	>0.9999					O19 vs. O186	0	-5.326 to 5.326	No	ns	>0.9999
bone marrow vs. heart	1	-3.489 to 5.489	No	ns	0.9862									O19 vs. O17/73/77/106	0	-5.326 to 5.326	No	ns	>0.9999					O19 vs. O17/73/77/106	0	-5.326 to 5.326	No	ns	>0.9999
bone marrow vs. liver	1	-3.489 to 5.489	No	ns	0.9862									O19 vs. R	0	-5.326 to 5.326	No	ns	>0.9999					O19 vs. R	0	-5.326 to 5.326	No	ns	>0.9999
bone marrow vs. ovary	1	-3.489 to 5.489	No	ns	0.9862									O19 vs. A	0	-5.326 to 5.326	No	ns	>0.9999					O19 vs. A	0	-5.326 to 5.326	No	ns	>0.9999
bone marrow vs. yolk sac	-3	-7.489 to 1.489	No	ns	0.375									O20 vs. O24	-5	-10.33 to 0.326	No	ns	0.0872					O20 vs. O24	-5	-10.33 to 0.326	No	ns	0.0872
heart vs. liver	0	-4.489 to 4.489	No	ns	>0.9999									O20 vs. O25	-3	-8.326 to 2.326	No	ns	0.7842					O20 vs. O25	-3	-8.326 to 2.326	No	ns	0.7842
heart vs. ovary	0	-4.489 to 4.489	No	ns	>0.9999									O20 vs. O78	-3	-8.326 to 2.326	No	ns	0.7842					O20 vs. O78	-3	-8.326 to 2.326	No	ns	0.7842
heart vs. yolk sac	-4	-8.489 to 0.4893	No	ns	0.1079									O20 vs. O86	-1	-6.326 to 4.326	No	ns	>0.9999					O20 vs. O86	-1	-6.326 to 4.326	No	ns	>0.9999
liver vs. ovary	0	-4.489 to 4.489	No	ns	>0.9999									O20 vs. O178	0	-5.326 to 5.326	No	ns	>0.9999					O20 vs. O178	0	-5.326 to 5.326	No	ns	>0.9999
liver vs. yolk sac	-4	-8.489 to 0.4893	No	ns	0.1079									O20 vs. O186	0	-5.326 to 5.326	No	ns	>0.9999					O20 vs. O186	0	-5.326 to 5.326	No	ns	>0.9999
ovary vs. yolk sac	-4	-8.489 to 0.4893	No	ns	0.1079									O20 vs. O17/73/77/106	0	-5.326 to 5.326	No	ns	>0.9999					O20 vs. O17/73/77/106	0	-5.326 to 5.326	No	ns	>0.9999
														O20 vs. R	0	-5.326 to 5.326	No	ns	>0.9999					O20 vs. R	0	-5.326 to 5.326	No	ns	>0.9999
O178														O20 vs. A	0	-5.326 to 5.326	No	ns	>0.9999					O20 vs. A	0	-5.326 to 5.326	No	ns	>0.9999
lungs vs. bone marrow	1	-3.489 to 5.489	No	ns	0.9862									O24 vs. O25	2	-3.326 to 7.326	No	ns	0.988					O24 vs. O25	2	-3.326 to 7.326	No	ns	0.988
lungs vs. heart	1	-3.489 to 5.489	No	ns	0.9862									O24 vs. O78	2	-3.326 to 7.326	No	ns	0.988					O24 vs. O78	2	-3.326 to 7.326	No	ns	0.988
lungs vs. liver	1	-3.489 to 5.489	No	ns	0.9862									O24 vs. O86	4	-1.326 to 9.326	No	ns	0.3509					O24 vs. O86	4	-1.326 to 9.326	No	ns	0.3509
lungs vs. ovary	1	-3.489 to 5.489	No	ns	0.9862									O24 vs. O178	5	-0.326 to 10.33	No	ns	0.0872					O24 vs. O178	5	-0.326 to 10.33	No	ns	0.0872
lungs vs. yolk sac	1	-3.489 to 5.489	No	ns	0.9862									O24 vs. O186	5	-0.326 to 10.33	No	ns	0.0872					O24 vs. O186	5	-0.326 to 10.33	No	ns	0.0872
bone marrow vs. heart	0	-4.489 to 4.489	No	ns	>0.9999									O24 vs. O17/73/77/106	5	-0.326 to 10.33	No	ns	0.0872					O24 vs. O17/73/77/106	5	-0.326 to 10.33	No	ns	0.0872
bone marrow vs. liver	0	-4.489 to 4.489	No	ns	>0.9999									O24 vs. R	5	-0.326 to 10.33	No	ns	0.0872					O24 vs. R	5	-0.326 to 10.33	No	ns	0.0872
bone marrow vs. ovary	0	-4.489 to 4.489	No	ns	>0.9999									O24 vs. A	5	-0.326 to 10.33	No	ns	0.0872					O24 vs. A	5	-0.326 to 10.33	No	ns	0.0872
bone marrow vs. yolk sac	0	-4.489 to 4.489	No	ns	>0.9999									O25 vs. O78	0	-5.326 to 5.326	No	ns	>0.9999					O25 vs. O78	0	-5.326 to 5.326	No	ns	>0.9999
heart vs. liver	0	-4.489 to 4.489	No	ns	>0.9999									O25 vs. O86	2	-3.326 to 7.326	No	ns	0.988					O25 vs. O86	2	-3.326 to 7.326	No	ns	0.988
heart vs. ovary	0	-4.489 to 4.489	No	ns	>0.9999									O25 vs. O178	3	-2.326 to 8.326	No	ns	0.7842					O25 vs. O178	3	-2.326 to 8.326	No	ns	0.7842
heart vs. yolk sac	0	-4.489 to 4.489	No	ns	>0.9999									O25 vs. O186	3	-2.326 to 8.326	No	ns	0.7842					O25 vs. O186	3	-2.326 to 8.326	No	ns	0.7842
liver vs. ovary	0	-4.489 to 4.489	No	ns	>0.9999									O25 vs. O17/73/77/106	3	-2.326 to 8.326	No	ns	0.7842					O25 vs. O17/73/77/106	3	-2.326 to 8.326	No	ns	0.7842
liver vs. yolk sac	0	-4.489 to 4.489	No	ns	>0.9999									O25 vs. R	3	-2.326 to 8.326	No	ns	0.7842					O25 vs. R	3	-2.326 to 8.326	No	ns	0.7842
ovary vs. yolk sac	0	-4.489 to 4.489	No	ns	>0.9999									O25 vs. A	3	-2.326 to 8.326	No	ns	0.7842					O25 vs. A	3	-2.326 to 8.326	No	ns	0.7842
														O78 vs. O86	2	-3.326 to 7.326	No	ns	0.988					O78 vs. O86	2	-3.326 to 7.326	No	ns	0.988
O186														O78 vs. O178	3	-2.326 to 8.326	No	ns	0.7842					O78 vs. O178	3	-2.326 to 8.326	No	ns	0.7842
lungs vs. bone marrow	3	-1.489 to 7.489	No	ns	0.375									O78 vs. O186	3	-2.326 to 8.326	No	ns	0.7842					O78 vs. O186	3	-2.326 to 8.326	No	ns	0.7842
lungs vs. heart	3	-1.489 to 7.489	No	ns	0.375									O78 vs. O17/73/77/106	3	-2.326 to 8.326	No	ns	0.7842					O78 vs. O17/73/77/106	3	-2.326 to 8.326	No	ns	0.7842
lungs vs. liver	3	-1.489 to 7.489	No	ns	0.375									O78 vs. R	3	-2.326 to 8.326	No	ns	0.7842					O78 vs. R	3	-2.326 to 8.326	No	ns	0.7842
lungs vs. ovary	3	-1.489 to 7.489	No	ns	0.375									O78 vs. A	3	-2.326 to 8.326	No	ns	0.7842					O78 vs. A	3	-2.326 to 8.326	No	ns	0.7842
lungs vs. yolk sac	3	-1.489 to 7.489	No	ns	0.375									O86 vs. O178	1	-4.326 to 6.326	No	ns	>0.9999					O86 vs. O178	1	-4.326 to 6.326	No	ns	>0.9999
bone marrow vs. heart	0	-4.489 to 4.489	No	ns	>0.9999									O86 vs. O186	1	-4.326 to 6.326	No	ns	>0.9999					O86 vs. O186	1	-4.326 to 6.326	No	ns	>0.9999
bone marrow vs. liver	0	-4.489 to 4.489	No	ns	>0.9999									O86 vs. O17/73/77/106	1	-4.326 to 6.326	No	ns	>0.9999					O86 vs. O17/73/77/106	1	-4.326 to 6.326	No	ns	>0.9999
bone marrow vs. ovary	0	-4.489 to 4.489	No	ns	>0.9999									O86 vs. R	1	-4.326 to 6.326	No	ns	>0.9999					O86 vs. R	1	-4.326 to 6.326	No	ns	>0.9999
bone marrow vs. yolk sac	0	-4.489 to 4.489	No	ns	>0.9999									O86 vs. A	1	-4.326 to 6.326	No	ns	>0.9999					O86 vs. A	1	-4.326 to 6.326	No	ns	>0.9999
heart vs. liver	0	-4.489 to 4.489	No	ns	>0.9999									O178 vs. O186	0	-5.326 to 5.326	No	ns	>0.9999					O178 vs. O186	0	-5.326 to 5.326	No	ns	>0.9999
heart vs. ovary	0	-4.489 to 4.489	No	ns	>0.9999									O178 vs. O17/73/77/106	0	-5.326 to 5.326	No	ns	>0.9999					O178 vs. O17/73/77/106	0	-5.326 to 5.326	No	ns	>0.9999
heart vs. yolk sac	0	-4.489 to 4.489	No	ns	>0.9999									O178 vs. R	0	-5.326 to 5.326	No	ns	>0.9999					O178 vs. R	0	-5.326 to 5.326	No	ns	>0.9999
liver vs. ovary	0	-4.489 to 4.489	No	ns	>0.9999									O178 vs. A	0	-5.326 to 5.326	No	ns	>0.9999					O178 vs. A	0	-5.326 to 5.326	No	ns	>0.9999
liver vs. yolk sac	0	-4.489 to 4.489	No	ns	>0.9999									O186 vs. O17/73/77/106	0	-5.326 to 5.326	No	ns	>0.9999					O186 vs. O17/73/77/106	0	-5.326 to 5.326	No	ns	>0.9999
ovary vs. yolk sac	0	-4.489 to 4.489	No	ns	>0.9999									O186 vs. R	0	-5.326 to 5.326	No	ns	>0.9999					O186 vs. R	0	-5.326 to 5.326	No	ns	>0.9999
														O186 vs. A	0	-5.326 to 5.326	No	ns	>0.9999					O186 vs. A	0	-5.326 to 5.326	No	ns	>0.9999
O17/73/77/106														O17/73/77/106 vs. R	0	-5.326 to 5.326	No	ns	>0.9999					O17/73/77/106 vs. R	0	-5.326 to 5.326	No	ns	>0.9999
lungs vs. bone marrow	3	-1.489 to 7.489	No	ns	0.375									O17/73/77/106 vs. A	0	-5.326 to 5.326	No	ns	>0.9999					O17/73/77/106 vs. A	0	-5.326 to 5.326	No	ns	>0.9999
lungs vs. heart	3	-1.489 to 7.489	No	ns	0.375									R vs. A	0	-5.326 to 5.326	No	ns	>0.9999					R vs. A	0	-5.326 to 5.326	No	ns	>0.9999
lungs vs. liver	3	-1.489 to 7.489	No	ns	0.375										0	-4.489 to 4.489	No	ns	>0.9999
lungs vs. ovary	3	-1.489 to 7.489	No	ns	0.375									heart										heart
lungs vs. yolk sac	3	-1.489 to 7.489	No	ns	0.375									O2 vs. O8	1	-4.326 to 6.326	No	ns	>0.9999					O2 vs. O8	1	-4.326 to 6.326	No	ns	>0.9999
bone marrow vs. heart	0	-4.489 to 4.489	No	ns	>0.9999									O2 vs. O18	1	-4.326 to 6.326	No	ns	>0.9999					O2 vs. O18	1	-4.326 to 6.326	No	ns	>0.9999
bone marrow vs. liver	0	-4.489 to 4.489	No	ns	>0.9999									O2 vs. O19	-2	-7.326 to 3.326	No	ns	0.988					O2 vs. O19	-2	-7.326 to 3.326	No	ns	0.988
bone marrow vs. ovary	0	-4.489 to 4.489	No	ns	>0.9999									O2 vs. O20	-1	-6.326 to 4.326	No	ns	>0.9999					O2 vs. O20	-1	-6.326 to 4.326	No	ns	>0.9999
bone marrow vs. yolk sac	0	-4.489 to 4.489	No	ns	>0.9999									O2 vs. O24	1	-4.326 to 6.326	No	ns	>0.9999					O2 vs. O24	1	-4.326 to 6.326	No	ns	>0.9999
heart vs. liver	0	-4.489 to 4.489	No	ns	>0.9999									O2 vs. O25	1	-4.326 to 6.326	No	ns	>0.9999					O2 vs. O25	1	-4.326 to 6.326	No	ns	>0.9999
heart vs. ovary	0	-4.489 to 4.489	No	ns	>0.9999									O2 vs. O78	0	-5.326 to 5.326	No	ns	>0.9999					O2 vs. O78	0	-5.326 to 5.326	No	ns	>0.9999
heart vs. yolk sac	0	-4.489 to 4.489	No	ns	>0.9999									O2 vs. O86	1	-4.326 to 6.326	No	ns	>0.9999					O2 vs. O86	1	-4.326 to 6.326	No	ns	>0.9999
liver vs. ovary	0	-4.489 to 4.489	No	ns	>0.9999									O2 vs. O178	1	-4.326 to 6.326	No	ns	>0.9999					O2 vs. O178	1	-4.326 to 6.326	No	ns	>0.9999
liver vs. yolk sac	0	-4.489 to 4.489	No	ns	>0.9999									O2 vs. O186	1	-4.326 to 6.326	No	ns	>0.9999					O2 vs. O186	1	-4.326 to 6.326	No	ns	>0.9999
ovary vs. yolk sac	0	-4.489 to 4.489	No	ns	>0.9999									O2 vs. O17/73/77/106	1	-4.326 to 6.326	No	ns	>0.9999					O2 vs. O17/73/77/106	1	-4.326 to 6.326	No	ns	>0.9999
														O2 vs. R	1	-4.326 to 6.326	No	ns	>0.9999					O2 vs. R	1	-4.326 to 6.326	No	ns	>0.9999
R														O2 vs. A	1	-4.326 to 6.326	No	ns	>0.9999					O2 vs. A	1	-4.326 to 6.326	No	ns	>0.9999
lungs vs. bone marrow	1	-3.489 to 5.489	No	ns	0.9862									O8 vs. O18	0	-5.326 to 5.326	No	ns	>0.9999					O8 vs. O18	0	-5.326 to 5.326	No	ns	>0.9999
lungs vs. heart	1	-3.489 to 5.489	No	ns	0.9862									O8 vs. O19	-3	-8.326 to 2.326	No	ns	0.7842					O8 vs. O19	-3	-8.326 to 2.326	No	ns	0.7842
lungs vs. liver	1	-3.489 to 5.489	No	ns	0.9862									O8 vs. O20	-2	-7.326 to 3.326	No	ns	0.988					O8 vs. O20	-2	-7.326 to 3.326	No	ns	0.988
lungs vs. ovary	1	-3.489 to 5.489	No	ns	0.9862									O8 vs. O24	0	-5.326 to 5.326	No	ns	>0.9999					O8 vs. O24	0	-5.326 to 5.326	No	ns	>0.9999
lungs vs. yolk sac	1	-3.489 to 5.489	No	ns	0.9862									O8 vs. O25	0	-5.326 to 5.326	No	ns	>0.9999					O8 vs. O25	0	-5.326 to 5.326	No	ns	>0.9999
bone marrow vs. heart	0	-4.489 to 4.489	No	ns	>0.9999									O8 vs. O78	-1	-6.326 to 4.326	No	ns	>0.9999					O8 vs. O78	-1	-6.326 to 4.326	No	ns	>0.9999
bone marrow vs. liver	0	-4.489 to 4.489	No	ns	>0.9999									O8 vs. O86	0	-5.326 to 5.326	No	ns	>0.9999					O8 vs. O86	0	-5.326 to 5.326	No	ns	>0.9999
bone marrow vs. ovary	0	-4.489 to 4.489	No	ns	>0.9999									O8 vs. O178	0	-5.326 to 5.326	No	ns	>0.9999					O8 vs. O178	0	-5.326 to 5.326	No	ns	>0.9999
bone marrow vs. yolk sac	0	-4.489 to 4.489	No	ns	>0.9999									O8 vs. O186	0	-5.326 to 5.326	No	ns	>0.9999					O8 vs. O186	0	-5.326 to 5.326	No	ns	>0.9999
heart vs. liver	0	-4.489 to 4.489	No	ns	>0.9999									O8 vs. O17/73/77/106	0	-5.326 to 5.326	No	ns	>0.9999					O8 vs. O17/73/77/106	0	-5.326 to 5.326	No	ns	>0.9999
heart vs. ovary	0	-4.489 to 4.489	No	ns	>0.9999									O8 vs. R	0	-5.326 to 5.326	No	ns	>0.9999					O8 vs. R	0	-5.326 to 5.326	No	ns	>0.9999
heart vs. yolk sac	0	-4.489 to 4.489	No	ns	>0.9999									O8 vs. A	0	-5.326 to 5.326	No	ns	>0.9999					O8 vs. A	0	-5.326 to 5.326	No	ns	>0.9999
liver vs. ovary	0	-4.489 to 4.489	No	ns	>0.9999									O18 vs. O19	-3	-8.326 to 2.326	No	ns	0.7842					O18 vs. O19	-3	-8.326 to 2.326	No	ns	0.7842
liver vs. yolk sac	0	-4.489 to 4.489	No	ns	>0.9999									O18 vs. O20	-2	-7.326 to 3.326	No	ns	0.988					O18 vs. O20	-2	-7.326 to 3.326	No	ns	0.988
ovary vs. yolk sac	0	-4.489 to 4.489	No	ns	>0.9999									O18 vs. O24	0	-5.326 to 5.326	No	ns	>0.9999					O18 vs. O24	0	-5.326 to 5.326	No	ns	>0.9999
														O18 vs. O25	0	-5.326 to 5.326	No	ns	>0.9999					O18 vs. O25	0	-5.326 to 5.326	No	ns	>0.9999
A														O18 vs. O78	-1	-6.326 to 4.326	No	ns	>0.9999					O18 vs. O78	-1	-6.326 to 4.326	No	ns	>0.9999
lungs vs. bone marrow	0	-4.489 to 4.489	No	ns	>0.9999									O18 vs. O86	0	-5.326 to 5.326	No	ns	>0.9999					O18 vs. O86	0	-5.326 to 5.326	No	ns	>0.9999
lungs vs. heart	0	-4.489 to 4.489	No	ns	>0.9999									O18 vs. O178	0	-5.326 to 5.326	No	ns	>0.9999					O18 vs. O178	0	-5.326 to 5.326	No	ns	>0.9999
lungs vs. liver	-1	-5.489 to 3.489	No	ns	0.9862									O18 vs. O186	0	-5.326 to 5.326	No	ns	>0.9999					O18 vs. O186	0	-5.326 to 5.326	No	ns	>0.9999
lungs vs. ovary	0	-4.489 to 4.489	No	ns	>0.9999									O18 vs. O17/73/77/106	0	-5.326 to 5.326	No	ns	>0.9999					O18 vs. O17/73/77/106	0	-5.326 to 5.326	No	ns	>0.9999
lungs vs. yolk sac	0	-4.489 to 4.489	No	ns	>0.9999									O18 vs. R	0	-5.326 to 5.326	No	ns	>0.9999					O18 vs. R	0	-5.326 to 5.326	No	ns	>0.9999
bone marrow vs. heart	0	-4.489 to 4.489	No	ns	>0.9999									O18 vs. A	0	-5.326 to 5.326	No	ns	>0.9999					O18 vs. A	0	-5.326 to 5.326	No	ns	>0.9999
bone marrow vs. liver	-1	-5.489 to 3.489	No	ns	0.9862									O19 vs. O20	1	-4.326 to 6.326	No	ns	>0.9999					O19 vs. O20	1	-4.326 to 6.326	No	ns	>0.9999
bone marrow vs. ovary	0	-4.489 to 4.489	No	ns	>0.9999									O19 vs. O24	3	-2.326 to 8.326	No	ns	0.7842					O19 vs. O24	3	-2.326 to 8.326	No	ns	0.7842
bone marrow vs. yolk sac	0	-4.489 to 4.489	No	ns	>0.9999									O19 vs. O25	3	-2.326 to 8.326	No	ns	0.7842					O19 vs. O25	3	-2.326 to 8.326	No	ns	0.7842
heart vs. liver	-1	-5.489 to 3.489	No	ns	0.9862									O19 vs. O78	2	-3.326 to 7.326	No	ns	0.988					O19 vs. O78	2	-3.326 to 7.326	No	ns	0.988
heart vs. ovary	0	-4.489 to 4.489	No	ns	>0.9999									O19 vs. O86	3	-2.326 to 8.326	No	ns	0.7842					O19 vs. O86	3	-2.326 to 8.326	No	ns	0.7842
heart vs. yolk sac	0	-4.489 to 4.489	No	ns	>0.9999									O19 vs. O178	3	-2.326 to 8.326	No	ns	0.7842					O19 vs. O178	3	-2.326 to 8.326	No	ns	0.7842
liver vs. ovary	1	-3.489 to 5.489	No	ns	0.9862									O19 vs. O186	3	-2.326 to 8.326	No	ns	0.7842					O19 vs. O186	3	-2.326 to 8.326	No	ns	0.7842
liver vs. yolk sac	1	-3.489 to 5.489	No	ns	0.9862									O19 vs. O17/73/77/106	3	-2.326 to 8.326	No	ns	0.7842					O19 vs. O17/73/77/106	3	-2.326 to 8.326	No	ns	0.7842
ovary vs. yolk sac	0	-4.489 to 4.489	No	ns	>0.9999									O19 vs. R	3	-2.326 to 8.326	No	ns	0.7842					O19 vs. R	3	-2.326 to 8.326	No	ns	0.7842
														O19 vs. A	3	-2.326 to 8.326	No	ns	0.7842					O19 vs. A	3	-2.326 to 8.326	No	ns	0.7842
														O20 vs. O24	2	-3.326 to 7.326	No	ns	0.988					O20 vs. O24	2	-3.326 to 7.326	No	ns	0.988
* indicates significance at p < 0.05														O20 vs. O25	2	-3.326 to 7.326	No	ns	0.988					O20 vs. O25	2	-3.326 to 7.326	No	ns	0.988
														O20 vs. O78	1	-4.326 to 6.326	No	ns	>0.9999					O20 vs. O78	1	-4.326 to 6.326	No	ns	>0.9999
														O20 vs. O86	2	-3.326 to 7.326	No	ns	0.988					O20 vs. O86	2	-3.326 to 7.326	No	ns	0.988
														O20 vs. O178	2	-3.326 to 7.326	No	ns	0.988					O20 vs. O178	2	-3.326 to 7.326	No	ns	0.988
														O20 vs. O186	2	-3.326 to 7.326	No	ns	0.988					O20 vs. O186	2	-3.326 to 7.326	No	ns	0.988
																								O20 vs. O17/73/77/106	2	-3.326 to 7.326	No	ns	0.988
																								O20 vs. R	2	-3.326 to 7.326	No	ns	0.988
																								O20 vs. A	2	-3.326 to 7.326	No	ns	0.988
																								O24 vs. O25	0	-5.326 to 5.326	No	ns	>0.9999
																								O24 vs. O78	-1	-6.326 to 4.326	No	ns	>0.9999
																								O24 vs. O86	0	-5.326 to 5.326	No	ns	>0.9999
																								O24 vs. O178	0	-5.326 to 5.326	No	ns	>0.9999
																								O24 vs. O186	0	-5.326 to 5.326	No	ns	>0.9999
																								O24 vs. O17/73/77/106	0	-5.326 to 5.326	No	ns	>0.9999
																								O24 vs. R	0	-5.326 to 5.326	No	ns	>0.9999
																								O24 vs. A	0	-5.326 to 5.326	No	ns	>0.9999
																								O25 vs. O78	-1	-6.326 to 4.326	No	ns	>0.9999
																								O25 vs. O86	0	-5.326 to 5.326	No	ns	>0.9999
																								O25 vs. O178	0	-5.326 to 5.326	No	ns	>0.9999
																								O25 vs. O186	0	-5.326 to 5.326	No	ns	>0.9999
																								O25 vs. O17/73/77/106	0	-5.326 to 5.326	No	ns	>0.9999
																								O25 vs. R	0	-5.326 to 5.326	No	ns	>0.9999
																								O25 vs. A	0	-5.326 to 5.326	No	ns	>0.9999
																								O78 vs. O86	1	-4.326 to 6.326	No	ns	>0.9999
																								O78 vs. O178	1	-4.326 to 6.326	No	ns	>0.9999
																								O78 vs. O186	1	-4.326 to 6.326	No	ns	>0.9999
																								O78 vs. O17/73/77/106	1	-4.326 to 6.326	No	ns	>0.9999
																								O78 vs. R	1	-4.326 to 6.326	No	ns	>0.9999
																								O78 vs. A	1	-4.326 to 6.326	No	ns	>0.9999
																								O86 vs. O178	0	-5.326 to 5.326	No	ns	>0.9999
																								O86 vs. O186	0	-5.326 to 5.326	No	ns	>0.9999
																								O86 vs. O17/73/77/106	0	-5.326 to 5.326	No	ns	>0.9999
																								O86 vs. R	0	-5.326 to 5.326	No	ns	>0.9999
																								O86 vs. A	0	-5.326 to 5.326	No	ns	>0.9999
																								O178 vs. O186	0	-5.326 to 5.326	No	ns	>0.9999
																								O178 vs. O17/73/77/106	0	-5.326 to 5.326	No	ns	>0.9999
																								O178 vs. R	0	-5.326 to 5.326	No	ns	>0.9999
																								O178 vs. A	0	-5.326 to 5.326	No	ns	>0.9999
																								O186 vs. O17/73/77/106	0	-5.326 to 5.326	No	ns	>0.9999
																								O186 vs. R	0	-5.326 to 5.326	No	ns	>0.9999
																								O186 vs. A	0	-5.326 to 5.326	No	ns	>0.9999
																								O17/73/77/106 vs. R	0	-5.326 to 5.326	No	ns	>0.9999
																								O17/73/77/106 vs. A	0	-5.326 to 5.326	No	ns	>0.9999
																								R vs. A	0	-5.326 to 5.326	No	ns	>0.9999
																								liver
																								O2 vs. O8	1	-4.326 to 6.326	No	ns	>0.9999
																								O2 vs. O18	1	-4.326 to 6.326	No	ns	>0.9999
																								O2 vs. O19	1	-4.326 to 6.326	No	ns	>0.9999
																								O2 vs. O20	1	-4.326 to 6.326	No	ns	>0.9999
																								O2 vs. O24	1	-4.326 to 6.326	No	ns	>0.9999
																								O2 vs. O25	-1	-6.326 to 4.326	No	ns	>0.9999
																								O2 vs. O78	-2	-7.326 to 3.326	No	ns	0.988
																								O2 vs. O86	1	-4.326 to 6.326	No	ns	>0.9999
																								O2 vs. O178	1	-4.326 to 6.326	No	ns	>0.9999
																								O2 vs. O186	1	-4.326 to 6.326	No	ns	>0.9999
																								O2 vs. O17/73/77/106	1	-4.326 to 6.326	No	ns	>0.9999
																								O2 vs. R	1	-4.326 to 6.326	No	ns	>0.9999
																								O2 vs. A	0	-5.326 to 5.326	No	ns	>0.9999
																								O8 vs. O18	0	-5.326 to 5.326	No	ns	>0.9999
																								O8 vs. O19	0	-5.326 to 5.326	No	ns	>0.9999
																								O8 vs. O20	0	-5.326 to 5.326	No	ns	>0.9999
																								O8 vs. O24	0	-5.326 to 5.326	No	ns	>0.9999
																								O8 vs. O25	-2	-7.326 to 3.326	No	ns	0.988
																								O8 vs. O78	-3	-8.326 to 2.326	No	ns	0.7842
																								O8 vs. O86	0	-5.326 to 5.326	No	ns	>0.9999
																								O8 vs. O178	0	-5.326 to 5.326	No	ns	>0.9999
																								O8 vs. O186	0	-5.326 to 5.326	No	ns	>0.9999
																								O8 vs. O17/73/77/106	0	-5.326 to 5.326	No	ns	>0.9999
																								O8 vs. R	0	-5.326 to 5.326	No	ns	>0.9999
																								O8 vs. A	-1	-6.326 to 4.326	No	ns	>0.9999
																								O18 vs. O19	0	-5.326 to 5.326	No	ns	>0.9999
																								O18 vs. O20	0	-5.326 to 5.326	No	ns	>0.9999
																								O18 vs. O24	0	-5.326 to 5.326	No	ns	>0.9999
																								O18 vs. O25	-2	-7.326 to 3.326	No	ns	0.988
																								O18 vs. O78	-3	-8.326 to 2.326	No	ns	0.7842
																								O18 vs. O86	0	-5.326 to 5.326	No	ns	>0.9999
																								O18 vs. O178	0	-5.326 to 5.326	No	ns	>0.9999
																								O18 vs. O186	0	-5.326 to 5.326	No	ns	>0.9999
																								O18 vs. O17/73/77/106	0	-5.326 to 5.326	No	ns	>0.9999
																								O18 vs. R	0	-5.326 to 5.326	No	ns	>0.9999
																								O18 vs. A	-1	-6.326 to 4.326	No	ns	>0.9999
																								O19 vs. O20	0	-5.326 to 5.326	No	ns	>0.9999
																								O19 vs. O24	0	-5.326 to 5.326	No	ns	>0.9999
																								O19 vs. O25	-2	-7.326 to 3.326	No	ns	0.988
																								O19 vs. O78	-3	-8.326 to 2.326	No	ns	0.7842
																								O19 vs. O86	0	-5.326 to 5.326	No	ns	>0.9999
																								O19 vs. O178	0	-5.326 to 5.326	No	ns	>0.9999
																								O19 vs. O186	0	-5.326 to 5.326	No	ns	>0.9999
																								O19 vs. O17/73/77/106	0	-5.326 to 5.326	No	ns	>0.9999
																								O19 vs. R	0	-5.326 to 5.326	No	ns	>0.9999
																								O19 vs. A	-1	-6.326 to 4.326	No	ns	>0.9999
																								O20 vs. O24	0	-5.326 to 5.326	No	ns	>0.9999
																								O20 vs. O25	-2	-7.326 to 3.326	No	ns	0.988
																								O20 vs. O78	-3	-8.326 to 2.326	No	ns	0.7842
																								O20 vs. O86	0	-5.326 to 5.326	No	ns	>0.9999
																								O20 vs. O178	0	-5.326 to 5.326	No	ns	>0.9999
																								O20 vs. O186	0	-5.326 to 5.326	No	ns	>0.9999
																								O20 vs. O17/73/77/106	0	-5.326 to 5.326	No	ns	>0.9999
																								O20 vs. R	0	-5.326 to 5.326	No	ns	>0.9999
																								O20 vs. A	-1	-6.326 to 4.326	No	ns	>0.9999
																								O24 vs. O25	-2	-7.326 to 3.326	No	ns	0.988
																								O24 vs. O78	-3	-8.326 to 2.326	No	ns	0.7842
																								O24 vs. O86	0	-5.326 to 5.326	No	ns	>0.9999
																								O24 vs. O178	0	-5.326 to 5.326	No	ns	>0.9999
																								O24 vs. O186	0	-5.326 to 5.326	No	ns	>0.9999
																								O24 vs. O17/73/77/106	0	-5.326 to 5.326	No	ns	>0.9999
																								O24 vs. R	0	-5.326 to 5.326	No	ns	>0.9999
																								O24 vs. A	-1	-6.326 to 4.326	No	ns	>0.9999
																								O25 vs. O78	-1	-6.326 to 4.326	No	ns	>0.9999
																								O25 vs. O86	2	-3.326 to 7.326	No	ns	0.988
																								O25 vs. O178	2	-3.326 to 7.326	No	ns	0.988
																								O25 vs. O186	2	-3.326 to 7.326	No	ns	0.988
																								O25 vs. O17/73/77/106	2	-3.326 to 7.326	No	ns	0.988
																								O25 vs. R	2	-3.326 to 7.326	No	ns	0.988
																								O25 vs. A	1	-4.326 to 6.326	No	ns	>0.9999
																								O78 vs. O86	3	-2.326 to 8.326	No	ns	0.7842
																								O78 vs. O178	3	-2.326 to 8.326	No	ns	0.7842
																								O78 vs. O186	3	-2.326 to 8.326	No	ns	0.7842
																								O78 vs. O17/73/77/106	3	-2.326 to 8.326	No	ns	0.7842
																								O78 vs. R	3	-2.326 to 8.326	No	ns	0.7842
																								O78 vs. A	2	-3.326 to 7.326	No	ns	0.988
																								O86 vs. O178	0	-5.326 to 5.326	No	ns	>0.9999
																								O86 vs. O186	0	-5.326 to 5.326	No	ns	>0.9999
																								O86 vs. O17/73/77/106	0	-5.326 to 5.326	No	ns	>0.9999
																								O86 vs. R	0	-5.326 to 5.326	No	ns	>0.9999
																								O86 vs. A	-1	-6.326 to 4.326	No	ns	>0.9999
																								O178 vs. O186	0	-5.326 to 5.326	No	ns	>0.9999
																								O178 vs. O17/73/77/106	0	-5.326 to 5.326	No	ns	>0.9999
																								O178 vs. R	0	-5.326 to 5.326	No	ns	>0.9999
																								O178 vs. A	-1	-6.326 to 4.326	No	ns	>0.9999
																								O186 vs. O17/73/77/106	0	-5.326 to 5.326	No	ns	>0.9999
																								O186 vs. R	0	-5.326 to 5.326	No	ns	>0.9999
																								O186 vs. A	-1	-6.326 to 4.326	No	ns	>0.9999
																								O17/73/77/106 vs. R	0	-5.326 to 5.326	No	ns	>0.9999
																								O17/73/77/106 vs. A	-1	-6.326 to 4.326	No	ns	>0.9999
																								R vs. A	-1	-6.326 to 4.326	No	ns	>0.9999
																								ovary
																								O2 vs. O8	1	-4.326 to 6.326	No	ns	>0.9999
																								O2 vs. O18	1	-4.326 to 6.326	No	ns	>0.9999
																								O2 vs. O19	1	-4.326 to 6.326	No	ns	>0.9999
																								O2 vs. O20	1	-4.326 to 6.326	No	ns	>0.9999
																								O2 vs. O24	-2	-7.326 to 3.326	No	ns	0.988
																								O2 vs. O25	1	-4.326 to 6.326	No	ns	>0.9999
																								O2 vs. O78	-2	-7.326 to 3.326	No	ns	0.988
																								O2 vs. O86	1	-4.326 to 6.326	No	ns	>0.9999
																								O2 vs. O178	1	-4.326 to 6.326	No	ns	>0.9999
																								O2 vs. O186	1	-4.326 to 6.326	No	ns	>0.9999
																								O2 vs. O17/73/77/106	1	-4.326 to 6.326	No	ns	>0.9999
																								O2 vs. R	1	-4.326 to 6.326	No	ns	>0.9999
																								O2 vs. A	1	-4.326 to 6.326	No	ns	>0.9999
																								O8 vs. O18	0	-5.326 to 5.326	No	ns	>0.9999
																								O8 vs. O19	0	-5.326 to 5.326	No	ns	>0.9999
																								O8 vs. O20	0	-5.326 to 5.326	No	ns	>0.9999
																								O8 vs. O24	-3	-8.326 to 2.326	No	ns	0.7842
																								O8 vs. O25	0	-5.326 to 5.326	No	ns	>0.9999
																								O8 vs. O78	-3	-8.326 to 2.326	No	ns	0.7842
																								O8 vs. O86	0	-5.326 to 5.326	No	ns	>0.9999
																								O8 vs. O178	0	-5.326 to 5.326	No	ns	>0.9999
																								O8 vs. O186	0	-5.326 to 5.326	No	ns	>0.9999
																								O8 vs. O17/73/77/106	0	-5.326 to 5.326	No	ns	>0.9999
																								O8 vs. R	0	-5.326 to 5.326	No	ns	>0.9999
																								O8 vs. A	0	-5.326 to 5.326	No	ns	>0.9999
																								O18 vs. O19	0	-5.326 to 5.326	No	ns	>0.9999
																								O18 vs. O20	0	-5.326 to 5.326	No	ns	>0.9999
																								O18 vs. O24	-3	-8.326 to 2.326	No	ns	0.7842
																								O18 vs. O25	0	-5.326 to 5.326	No	ns	>0.9999
																								O18 vs. O78	-3	-8.326 to 2.326	No	ns	0.7842
																								O18 vs. O86	0	-5.326 to 5.326	No	ns	>0.9999
																								O18 vs. O178	0	-5.326 to 5.326	No	ns	>0.9999
																								O18 vs. O186	0	-5.326 to 5.326	No	ns	>0.9999
																								O18 vs. O17/73/77/106	0	-5.326 to 5.326	No	ns	>0.9999
																								O18 vs. R	0	-5.326 to 5.326	No	ns	>0.9999
																								O18 vs. A	0	-5.326 to 5.326	No	ns	>0.9999
																								O19 vs. O20	0	-5.326 to 5.326	No	ns	>0.9999
																								O19 vs. O24	-3	-8.326 to 2.326	No	ns	0.7842
																								O19 vs. O25	0	-5.326 to 5.326	No	ns	>0.9999
																								O19 vs. O78	-3	-8.326 to 2.326	No	ns	0.7842
																								O19 vs. O86	0	-5.326 to 5.326	No	ns	>0.9999
																								O19 vs. O178	0	-5.326 to 5.326	No	ns	>0.9999
																								O19 vs. O186	0	-5.326 to 5.326	No	ns	>0.9999
																								O19 vs. O17/73/77/106	0	-5.326 to 5.326	No	ns	>0.9999
																								O19 vs. R	0	-5.326 to 5.326	No	ns	>0.9999
																								O19 vs. A	0	-5.326 to 5.326	No	ns	>0.9999
																								O20 vs. O24	-3	-8.326 to 2.326	No	ns	0.7842
																								O20 vs. O25	0	-5.326 to 5.326	No	ns	>0.9999
																								O20 vs. O78	-3	-8.326 to 2.326	No	ns	0.7842
																								O20 vs. O86	0	-5.326 to 5.326	No	ns	>0.9999
																								O20 vs. O178	0	-5.326 to 5.326	No	ns	>0.9999
																								O20 vs. O186	0	-5.326 to 5.326	No	ns	>0.9999
																								O20 vs. O17/73/77/106	0	-5.326 to 5.326	No	ns	>0.9999
																								O20 vs. R	0	-5.326 to 5.326	No	ns	>0.9999
																								O20 vs. A	0	-5.326 to 5.326	No	ns	>0.9999
																								O24 vs. O25	3	-2.326 to 8.326	No	ns	0.7842
																								O24 vs. O78	0	-5.326 to 5.326	No	ns	>0.9999
																								O24 vs. O86	3	-2.326 to 8.326	No	ns	0.7842
																								O24 vs. O178	3	-2.326 to 8.326	No	ns	0.7842
																								O24 vs. O186	3	-2.326 to 8.326	No	ns	0.7842
																								O24 vs. O17/73/77/106	3	-2.326 to 8.326	No	ns	0.7842
																								O24 vs. R	3	-2.326 to 8.326	No	ns	0.7842
																								O24 vs. A	3	-2.326 to 8.326	No	ns	0.7842
																								O25 vs. O78	-3	-8.326 to 2.326	No	ns	0.7842
																								O25 vs. O86	0	-5.326 to 5.326	No	ns	>0.9999
																								O25 vs. O178	0	-5.326 to 5.326	No	ns	>0.9999
																								O25 vs. O186	0	-5.326 to 5.326	No	ns	>0.9999
																								O25 vs. O17/73/77/106	0	-5.326 to 5.326	No	ns	>0.9999
																								O25 vs. R	0	-5.326 to 5.326	No	ns	>0.9999
																								O25 vs. A	0	-5.326 to 5.326	No	ns	>0.9999
																								O78 vs. O86	3	-2.326 to 8.326	No	ns	0.7842
																								O78 vs. O178	3	-2.326 to 8.326	No	ns	0.7842
																								O78 vs. O186	3	-2.326 to 8.326	No	ns	0.7842
																								O78 vs. O17/73/77/106	3	-2.326 to 8.326	No	ns	0.7842
																								O78 vs. R	3	-2.326 to 8.326	No	ns	0.7842
																								O78 vs. A	3	-2.326 to 8.326	No	ns	0.7842
																								O86 vs. O178	0	-5.326 to 5.326	No	ns	>0.9999
																								O86 vs. O186	0	-5.326 to 5.326	No	ns	>0.9999
																								O86 vs. O17/73/77/106	0	-5.326 to 5.326	No	ns	>0.9999
																								O86 vs. R	0	-5.326 to 5.326	No	ns	>0.9999
																								O86 vs. A	0	-5.326 to 5.326	No	ns	>0.9999
																								O178 vs. O186	0	-5.326 to 5.326	No	ns	>0.9999
																								O178 vs. O17/73/77/106	0	-5.326 to 5.326	No	ns	>0.9999
																								O178 vs. R	0	-5.326 to 5.326	No	ns	>0.9999
																								O178 vs. A	0	-5.326 to 5.326	No	ns	>0.9999
																								O186 vs. O17/73/77/106	0	-5.326 to 5.326	No	ns	>0.9999
																								O186 vs. R	0	-5.326 to 5.326	No	ns	>0.9999
																								O186 vs. A	0	-5.326 to 5.326	No	ns	>0.9999
																								O17/73/77/106 vs. R	0	-5.326 to 5.326	No	ns	>0.9999
																								O17/73/77/106 vs. A	0	-5.326 to 5.326	No	ns	>0.9999
																								R vs. A	0	-5.326 to 5.326	No	ns	>0.9999
																								yolk sac
																								O2 vs. O8	1	-4.326 to 6.326	No	ns	>0.9999
																								O2 vs. O18	0	-5.326 to 5.326	No	ns	>0.9999
																								O2 vs. O19	1	-4.326 to 6.326	No	ns	>0.9999
																								O2 vs. O20	1	-4.326 to 6.326	No	ns	>0.9999
																								O2 vs. O24	1	-4.326 to 6.326	No	ns	>0.9999
																								O2 vs. O25	1	-4.326 to 6.326	No	ns	>0.9999
																								O2 vs. O78	1	-4.326 to 6.326	No	ns	>0.9999
																								O2 vs. O86	-3	-8.326 to 2.326	No	ns	0.7842
																								O2 vs. O178	1	-4.326 to 6.326	No	ns	>0.9999
																								O2 vs. O186	1	-4.326 to 6.326	No	ns	>0.9999
																								O2 vs. O17/73/77/106	1	-4.326 to 6.326	No	ns	>0.9999
																								O2 vs. R	1	-4.326 to 6.326	No	ns	>0.9999
																								O2 vs. A	1	-4.326 to 6.326	No	ns	>0.9999
																								O8 vs. O18	-1	-6.326 to 4.326	No	ns	>0.9999
																								O8 vs. O19	0	-5.326 to 5.326	No	ns	>0.9999
																								O8 vs. O20	0	-5.326 to 5.326	No	ns	>0.9999
																								O8 vs. O24	0	-5.326 to 5.326	No	ns	>0.9999
																								O8 vs. O25	0	-5.326 to 5.326	No	ns	>0.9999
																								O8 vs. O78	0	-5.326 to 5.326	No	ns	>0.9999
																								O8 vs. O86	-4	-9.326 to 1.326	No	ns	0.3509
																								O8 vs. O178	0	-5.326 to 5.326	No	ns	>0.9999
																								O8 vs. O186	0	-5.326 to 5.326	No	ns	>0.9999
																								O8 vs. O17/73/77/106	0	-5.326 to 5.326	No	ns	>0.9999
																								O8 vs. R	0	-5.326 to 5.326	No	ns	>0.9999
																								O8 vs. A	0	-5.326 to 5.326	No	ns	>0.9999
																								O18 vs. O19	1	-4.326 to 6.326	No	ns	>0.9999
																								O18 vs. O20	1	-4.326 to 6.326	No	ns	>0.9999
																								O18 vs. O24	1	-4.326 to 6.326	No	ns	>0.9999
																								O18 vs. O25	1	-4.326 to 6.326	No	ns	>0.9999
																								O18 vs. O78	1	-4.326 to 6.326	No	ns	>0.9999
																								O18 vs. O86	-3	-8.326 to 2.326	No	ns	0.7842
																								O18 vs. O178	1	-4.326 to 6.326	No	ns	>0.9999
																								O18 vs. O186	1	-4.326 to 6.326	No	ns	>0.9999
																								O18 vs. O17/73/77/106	1	-4.326 to 6.326	No	ns	>0.9999
																								O18 vs. R	1	-4.326 to 6.326	No	ns	>0.9999
																								O18 vs. A	1	-4.326 to 6.326	No	ns	>0.9999
																								O19 vs. O20	0	-5.326 to 5.326	No	ns	>0.9999
																								O19 vs. O24	0	-5.326 to 5.326	No	ns	>0.9999
																								O19 vs. O25	0	-5.326 to 5.326	No	ns	>0.9999
																								O19 vs. O78	0	-5.326 to 5.326	No	ns	>0.9999
																								O19 vs. O86	-4	-9.326 to 1.326	No	ns	0.3509
																								O19 vs. O178	0	-5.326 to 5.326	No	ns	>0.9999
																								O19 vs. O186	0	-5.326 to 5.326	No	ns	>0.9999
																								O19 vs. O17/73/77/106	0	-5.326 to 5.326	No	ns	>0.9999
																								O19 vs. R	0	-5.326 to 5.326	No	ns	>0.9999
																								O19 vs. A	0	-5.326 to 5.326	No	ns	>0.9999
																								O20 vs. O24	0	-5.326 to 5.326	No	ns	>0.9999
																								O20 vs. O25	0	-5.326 to 5.326	No	ns	>0.9999
																								O20 vs. O78	0	-5.326 to 5.326	No	ns	>0.9999
																								O20 vs. O86	-4	-9.326 to 1.326	No	ns	0.3509
																								O20 vs. O178	0	-5.326 to 5.326	No	ns	>0.9999
																								O20 vs. O186	0	-5.326 to 5.326	No	ns	>0.9999
																								O20 vs. O17/73/77/106	0	-5.326 to 5.326	No	ns	>0.9999
																								O20 vs. R	0	-5.326 to 5.326	No	ns	>0.9999
																								O20 vs. A	0	-5.326 to 5.326	No	ns	>0.9999
																								O24 vs. O25	0	-5.326 to 5.326	No	ns	>0.9999
																								O24 vs. O78	0	-5.326 to 5.326	No	ns	>0.9999
																								O24 vs. O86	-4	-9.326 to 1.326	No	ns	0.3509
																								O24 vs. O178	0	-5.326 to 5.326	No	ns	>0.9999
																								O24 vs. O186	0	-5.326 to 5.326	No	ns	>0.9999
																								O24 vs. O17/73/77/106	0	-5.326 to 5.326	No	ns	>0.9999
																								O24 vs. R	0	-5.326 to 5.326	No	ns	>0.9999
																								O24 vs. A	0	-5.326 to 5.326	No	ns	>0.9999
																								O25 vs. O78	0	-5.326 to 5.326	No	ns	>0.9999
																								O25 vs. O86	-4	-9.326 to 1.326	No	ns	0.3509
																								O25 vs. O178	0	-5.326 to 5.326	No	ns	>0.9999
																								O25 vs. O186	0	-5.326 to 5.326	No	ns	>0.9999
																								O25 vs. O17/73/77/106	0	-5.326 to 5.326	No	ns	>0.9999
																								O25 vs. R	0	-5.326 to 5.326	No	ns	>0.9999
																								O25 vs. A	0	-5.326 to 5.326	No	ns	>0.9999
																								O78 vs. O86	-4	-9.326 to 1.326	No	ns	0.3509
																								O78 vs. O178	0	-5.326 to 5.326	No	ns	>0.9999
																								O78 vs. O186	0	-5.326 to 5.326	No	ns	>0.9999
																								O78 vs. O17/73/77/106	0	-5.326 to 5.326	No	ns	>0.9999
																								O78 vs. R	0	-5.326 to 5.326	No	ns	>0.9999
																								O78 vs. A	0	-5.326 to 5.326	No	ns	>0.9999
																								O86 vs. O178	4	-1.326 to 9.326	No	ns	0.3509
																								O86 vs. O186	4	-1.326 to 9.326	No	ns	0.3509
																								O86 vs. O17/73/77/106	4	-1.326 to 9.326	No	ns	0.3509
																								O86 vs. R	4	-1.326 to 9.326	No	ns	0.3509
																								O86 vs. A	4	-1.326 to 9.326	No	ns	0.3509
																								O178 vs. O186	0	-5.326 to 5.326	No	ns	>0.9999
																								O178 vs. O17/73/77/106	0	-5.326 to 5.326	No	ns	>0.9999
																								O178 vs. R	0	-5.326 to 5.326	No	ns	>0.9999
																								O178 vs. A	0	-5.326 to 5.326	No	ns	>0.9999
																								O186 vs. O17/73/77/106	0	-5.326 to 5.326	No	ns	>0.9999
																								O186 vs. R	0	-5.326 to 5.326	No	ns	>0.9999
																								O186 vs. A	0	-5.326 to 5.326	No	ns	>0.9999
																								O17/73/77/106 vs. R	0	-5.326 to 5.326	No	ns	>0.9999
																								O17/73/77/106 vs. A	0	-5.326 to 5.326	No	ns	>0.9999
																								R vs. A	0	-5.326 to 5.326	No	ns	>0.9999

## Sheet: B
organs x phylogroup
	A	B1	B2	C	D	E	F	unknown				lungs	bone marrow	heart	liver	ovary	yolk sac
lungs	1	5	2	1	0	3	2	0			A	1	0	1	0	0	0
bone marrow	0	0	5	0	1	0	7	1			B1	5	0	0	0	0	0
heart	1	0	1	1	3	0	0	1			B2	2	5	1	4	2	1
liver	0	0	4	0	0	0	1	1			C	1	0	1	0	0	0
ovary	0	0	2	0	0	0	6	0			D	0	1	3	0	0	1
yolk sac	0	0	1	0	1	4	0	0			E	3	0	0	0	0	4
											F	2	7	0	1	6	0
											unknown	0	1	1	1	0	0
Tukey's multiple comparisons test	Mean Diff.	95.00% CI of diff.	Significant?	Summary	Adjusted P Value						Tukey's multiple comparisons test	Mean Diff.	95.00% CI of diff.	Significant?	Summary	Adjusted P Value
A											lungs
lungs vs. bone marrow	1	-6.217 to 8.217	No	ns	0.9982						A vs. B1	-4	-11.71 to 3.715	No	ns	0.7055
lungs vs. heart	0	-7.217 to 7.217	No	ns	>0.9999						A vs. B2	-1	-8.715 to 6.715	No	ns	0.9999
lungs vs. liver	1	-6.217 to 8.217	No	ns	0.9982						A vs. C	0	-7.715 to 7.715	No	ns	>0.9999
lungs vs. ovary	1	-6.217 to 8.217	No	ns	0.9982						A vs. D	1	-6.715 to 8.715	No	ns	0.9999
lungs vs. yolk sac	1	-6.217 to 8.217	No	ns	0.9982						A vs. E	-2	-9.715 to 5.715	No	ns	0.9897
bone marrow vs. heart	-1	-8.217 to 6.217	No	ns	0.9982						A vs. F	-1	-8.715 to 6.715	No	ns	0.9999
bone marrow vs. liver	0	-7.217 to 7.217	No	ns	>0.9999						A vs. unknown	1	-6.715 to 8.715	No	ns	0.9999
bone marrow vs. ovary	0	-7.217 to 7.217	No	ns	>0.9999						B1 vs. B2	3	-4.715 to 10.71	No	ns	0.9098
bone marrow vs. yolk sac	0	-7.217 to 7.217	No	ns	>0.9999						B1 vs. C	4	-3.715 to 11.71	No	ns	0.7055
heart vs. liver	1	-6.217 to 8.217	No	ns	0.9982						B1 vs. D	5	-2.715 to 12.71	No	ns	0.4421
heart vs. ovary	1	-6.217 to 8.217	No	ns	0.9982						B1 vs. E	2	-5.715 to 9.715	No	ns	0.9897
heart vs. yolk sac	1	-6.217 to 8.217	No	ns	0.9982						B1 vs. F	3	-4.715 to 10.71	No	ns	0.9098
liver vs. ovary	0	-7.217 to 7.217	No	ns	>0.9999						B1 vs. unknown	5	-2.715 to 12.71	No	ns	0.4421
liver vs. yolk sac	0	-7.217 to 7.217	No	ns	>0.9999						B2 vs. C	1	-6.715 to 8.715	No	ns	0.9999
ovary vs. yolk sac	0	-7.217 to 7.217	No	ns	>0.9999						B2 vs. D	2	-5.715 to 9.715	No	ns	0.9897
											B2 vs. E	-1	-8.715 to 6.715	No	ns	0.9999
B1											B2 vs. F	0	-7.715 to 7.715	No	ns	>0.9999
lungs vs. bone marrow	5	-2.217 to 12.22	No	ns	0.3169						B2 vs. unknown	2	-5.715 to 9.715	No	ns	0.9897
lungs vs. heart	5	-2.217 to 12.22	No	ns	0.3169						C vs. D	1	-6.715 to 8.715	No	ns	0.9999
lungs vs. liver	5	-2.217 to 12.22	No	ns	0.3169						C vs. E	-2	-9.715 to 5.715	No	ns	0.9897
lungs vs. ovary	5	-2.217 to 12.22	No	ns	0.3169						C vs. F	-1	-8.715 to 6.715	No	ns	0.9999
lungs vs. yolk sac	5	-2.217 to 12.22	No	ns	0.3169						C vs. unknown	1	-6.715 to 8.715	No	ns	0.9999
bone marrow vs. heart	0	-7.217 to 7.217	No	ns	>0.9999						D vs. E	-3	-10.71 to 4.715	No	ns	0.9098
bone marrow vs. liver	0	-7.217 to 7.217	No	ns	>0.9999						D vs. F	-2	-9.715 to 5.715	No	ns	0.9897
bone marrow vs. ovary	0	-7.217 to 7.217	No	ns	>0.9999						D vs. unknown	0	-7.715 to 7.715	No	ns	>0.9999
bone marrow vs. yolk sac	0	-7.217 to 7.217	No	ns	>0.9999						E vs. F	1	-6.715 to 8.715	No	ns	0.9999
heart vs. liver	0	-7.217 to 7.217	No	ns	>0.9999						E vs. unknown	3	-4.715 to 10.71	No	ns	0.9098
heart vs. ovary	0	-7.217 to 7.217	No	ns	>0.9999						F vs. unknown	2	-5.715 to 9.715	No	ns	0.9897
heart vs. yolk sac	0	-7.217 to 7.217	No	ns	>0.9999
liver vs. ovary	0	-7.217 to 7.217	No	ns	>0.9999						bone marrow
liver vs. yolk sac	0	-7.217 to 7.217	No	ns	>0.9999						A vs. B1	0	-7.715 to 7.715	No	ns	>0.9999
ovary vs. yolk sac	0	-7.217 to 7.217	No	ns	>0.9999						A vs. B2	-5	-12.71 to 2.715	No	ns	0.4421
											A vs. C	0	-7.715 to 7.715	No	ns	>0.9999
B2											A vs. D	-1	-8.715 to 6.715	No	ns	0.9999
lungs vs. bone marrow	-3	-10.22 to 4.217	No	ns	0.8079						A vs. E	0	-7.715 to 7.715	No	ns	>0.9999
lungs vs. heart	1	-6.217 to 8.217	No	ns	0.9982						A vs. F	-7	-14.71 to 0.7146	No	ns	0.0984
lungs vs. liver	-2	-9.217 to 5.217	No	ns	0.9588						A vs. unknown	-1	-8.715 to 6.715	No	ns	0.9999
lungs vs. ovary	0	-7.217 to 7.217	No	ns	>0.9999						B1 vs. B2	-5	-12.71 to 2.715	No	ns	0.4421
lungs vs. yolk sac	1	-6.217 to 8.217	No	ns	0.9982						B1 vs. C	0	-7.715 to 7.715	No	ns	>0.9999
bone marrow vs. heart	4	-3.217 to 11.22	No	ns	0.5598						B1 vs. D	-1	-8.715 to 6.715	No	ns	0.9999
bone marrow vs. liver	1	-6.217 to 8.217	No	ns	0.9982						B1 vs. E	0	-7.715 to 7.715	No	ns	>0.9999
bone marrow vs. ovary	3	-4.217 to 10.22	No	ns	0.8079						B1 vs. F	-7	-14.71 to 0.7146	No	ns	0.0984
bone marrow vs. yolk sac	4	-3.217 to 11.22	No	ns	0.5598						B1 vs. unknown	-1	-8.715 to 6.715	No	ns	0.9999
heart vs. liver	-3	-10.22 to 4.217	No	ns	0.8079						B2 vs. C	5	-2.715 to 12.71	No	ns	0.4421
heart vs. ovary	-1	-8.217 to 6.217	No	ns	0.9982						B2 vs. D	4	-3.715 to 11.71	No	ns	0.7055
heart vs. yolk sac	0	-7.217 to 7.217	No	ns	>0.9999						B2 vs. E	5	-2.715 to 12.71	No	ns	0.4421
liver vs. ovary	2	-5.217 to 9.217	No	ns	0.9588						B2 vs. F	-2	-9.715 to 5.715	No	ns	0.9897
liver vs. yolk sac	3	-4.217 to 10.22	No	ns	0.8079						B2 vs. unknown	4	-3.715 to 11.71	No	ns	0.7055
ovary vs. yolk sac	1	-6.217 to 8.217	No	ns	0.9982						C vs. D	-1	-8.715 to 6.715	No	ns	0.9999
											C vs. E	0	-7.715 to 7.715	No	ns	>0.9999
C											C vs. F	-7	-14.71 to 0.7146	No	ns	0.0984
lungs vs. bone marrow	1	-6.217 to 8.217	No	ns	0.9982						C vs. unknown	-1	-8.715 to 6.715	No	ns	0.9999
lungs vs. heart	0	-7.217 to 7.217	No	ns	>0.9999						D vs. E	1	-6.715 to 8.715	No	ns	0.9999
lungs vs. liver	1	-6.217 to 8.217	No	ns	0.9982						D vs. F	-6	-13.71 to 1.715	No	ns	0.2267
lungs vs. ovary	1	-6.217 to 8.217	No	ns	0.9982						D vs. unknown	0	-7.715 to 7.715	No	ns	>0.9999
lungs vs. yolk sac	1	-6.217 to 8.217	No	ns	0.9982						E vs. F	-7	-14.71 to 0.7146	No	ns	0.0984
bone marrow vs. heart	-1	-8.217 to 6.217	No	ns	0.9982						E vs. unknown	-1	-8.715 to 6.715	No	ns	0.9999
bone marrow vs. liver	0	-7.217 to 7.217	No	ns	>0.9999						F vs. unknown	6	-1.715 to 13.71	No	ns	0.2267
bone marrow vs. ovary	0	-7.217 to 7.217	No	ns	>0.9999
bone marrow vs. yolk sac	0	-7.217 to 7.217	No	ns	>0.9999						heart
heart vs. liver	1	-6.217 to 8.217	No	ns	0.9982						A vs. B1	1	-6.715 to 8.715	No	ns	0.9999
heart vs. ovary	1	-6.217 to 8.217	No	ns	0.9982						A vs. B2	0	-7.715 to 7.715	No	ns	>0.9999
heart vs. yolk sac	1	-6.217 to 8.217	No	ns	0.9982						A vs. C	0	-7.715 to 7.715	No	ns	>0.9999
liver vs. ovary	0	-7.217 to 7.217	No	ns	>0.9999						A vs. D	-2	-9.715 to 5.715	No	ns	0.9897
liver vs. yolk sac	0	-7.217 to 7.217	No	ns	>0.9999						A vs. E	1	-6.715 to 8.715	No	ns	0.9999
ovary vs. yolk sac	0	-7.217 to 7.217	No	ns	>0.9999						A vs. F	1	-6.715 to 8.715	No	ns	0.9999
											A vs. unknown	0	-7.715 to 7.715	No	ns	>0.9999
D											B1 vs. B2	-1	-8.715 to 6.715	No	ns	0.9999
lungs vs. bone marrow	-1	-8.217 to 6.217	No	ns	0.9982						B1 vs. C	-1	-8.715 to 6.715	No	ns	0.9999
lungs vs. heart	-3	-10.22 to 4.217	No	ns	0.8079						B1 vs. D	-3	-10.71 to 4.715	No	ns	0.9098
lungs vs. liver	0	-7.217 to 7.217	No	ns	>0.9999						B1 vs. E	0	-7.715 to 7.715	No	ns	>0.9999
lungs vs. ovary	0	-7.217 to 7.217	No	ns	>0.9999						B1 vs. F	0	-7.715 to 7.715	No	ns	>0.9999
lungs vs. yolk sac	-1	-8.217 to 6.217	No	ns	0.9982						B1 vs. unknown	-1	-8.715 to 6.715	No	ns	0.9999
bone marrow vs. heart	-2	-9.217 to 5.217	No	ns	0.9588						B2 vs. C	0	-7.715 to 7.715	No	ns	>0.9999
bone marrow vs. liver	1	-6.217 to 8.217	No	ns	0.9982						B2 vs. D	-2	-9.715 to 5.715	No	ns	0.9897
bone marrow vs. ovary	1	-6.217 to 8.217	No	ns	0.9982						B2 vs. E	1	-6.715 to 8.715	No	ns	0.9999
bone marrow vs. yolk sac	0	-7.217 to 7.217	No	ns	>0.9999						B2 vs. F	1	-6.715 to 8.715	No	ns	0.9999
heart vs. liver	3	-4.217 to 10.22	No	ns	0.8079						B2 vs. unknown	0	-7.715 to 7.715	No	ns	>0.9999
heart vs. ovary	3	-4.217 to 10.22	No	ns	0.8079						C vs. D	-2	-9.715 to 5.715	No	ns	0.9897
heart vs. yolk sac	2	-5.217 to 9.217	No	ns	0.9588						C vs. E	1	-6.715 to 8.715	No	ns	0.9999
liver vs. ovary	0	-7.217 to 7.217	No	ns	>0.9999						C vs. F	1	-6.715 to 8.715	No	ns	0.9999
liver vs. yolk sac	-1	-8.217 to 6.217	No	ns	0.9982						C vs. unknown	0	-7.715 to 7.715	No	ns	>0.9999
ovary vs. yolk sac	-1	-8.217 to 6.217	No	ns	0.9982						D vs. E	3	-4.715 to 10.71	No	ns	0.9098
											D vs. F	3	-4.715 to 10.71	No	ns	0.9098
E											D vs. unknown	2	-5.715 to 9.715	No	ns	0.9897
lungs vs. bone marrow	3	-4.217 to 10.22	No	ns	0.8079						E vs. F	0	-7.715 to 7.715	No	ns	>0.9999
lungs vs. heart	3	-4.217 to 10.22	No	ns	0.8079						E vs. unknown	-1	-8.715 to 6.715	No	ns	0.9999
lungs vs. liver	3	-4.217 to 10.22	No	ns	0.8079						F vs. unknown	-1	-8.715 to 6.715	No	ns	0.9999
lungs vs. ovary	3	-4.217 to 10.22	No	ns	0.8079
lungs vs. yolk sac	-1	-8.217 to 6.217	No	ns	0.9982						liver
bone marrow vs. heart	0	-7.217 to 7.217	No	ns	>0.9999						A vs. B1	0	-7.715 to 7.715	No	ns	>0.9999
bone marrow vs. liver	0	-7.217 to 7.217	No	ns	>0.9999						A vs. B2	-4	-11.71 to 3.715	No	ns	0.7055
bone marrow vs. ovary	0	-7.217 to 7.217	No	ns	>0.9999						A vs. C	0	-7.715 to 7.715	No	ns	>0.9999
bone marrow vs. yolk sac	-4	-11.22 to 3.217	No	ns	0.5598						A vs. D	0	-7.715 to 7.715	No	ns	>0.9999
heart vs. liver	0	-7.217 to 7.217	No	ns	>0.9999						A vs. E	0	-7.715 to 7.715	No	ns	>0.9999
heart vs. ovary	0	-7.217 to 7.217	No	ns	>0.9999						A vs. F	-1	-8.715 to 6.715	No	ns	0.9999
heart vs. yolk sac	-4	-11.22 to 3.217	No	ns	0.5598						A vs. unknown	-1	-8.715 to 6.715	No	ns	0.9999
liver vs. ovary	0	-7.217 to 7.217	No	ns	>0.9999						B1 vs. B2	-4	-11.71 to 3.715	No	ns	0.7055
liver vs. yolk sac	-4	-11.22 to 3.217	No	ns	0.5598						B1 vs. C	0	-7.715 to 7.715	No	ns	>0.9999
ovary vs. yolk sac	-4	-11.22 to 3.217	No	ns	0.5598						B1 vs. D	0	-7.715 to 7.715	No	ns	>0.9999
											B1 vs. E	0	-7.715 to 7.715	No	ns	>0.9999
F											B1 vs. F	-1	-8.715 to 6.715	No	ns	0.9999
lungs vs. bone marrow	-5	-12.22 to 2.217	No	ns	0.3169						B1 vs. unknown	-1	-8.715 to 6.715	No	ns	0.9999
lungs vs. heart	2	-5.217 to 9.217	No	ns	0.9588						B2 vs. C	4	-3.715 to 11.71	No	ns	0.7055
lungs vs. liver	1	-6.217 to 8.217	No	ns	0.9982						B2 vs. D	4	-3.715 to 11.71	No	ns	0.7055
lungs vs. ovary	-4	-11.22 to 3.217	No	ns	0.5598						B2 vs. E	4	-3.715 to 11.71	No	ns	0.7055
lungs vs. yolk sac	2	-5.217 to 9.217	No	ns	0.9588						B2 vs. F	3	-4.715 to 10.71	No	ns	0.9098
bone marrow vs. heart	7	-0.2173 to 14.22	No	ns	0.0617						B2 vs. unknown	3	-4.715 to 10.71	No	ns	0.9098
bone marrow vs. liver	6	-1.217 to 13.22	No	ns	0.1503						C vs. D	0	-7.715 to 7.715	No	ns	>0.9999
bone marrow vs. ovary	1	-6.217 to 8.217	No	ns	0.9982						C vs. E	0	-7.715 to 7.715	No	ns	>0.9999
bone marrow vs. yolk sac	7	-0.2173 to 14.22	No	ns	0.0617						C vs. F	-1	-8.715 to 6.715	No	ns	0.9999
heart vs. liver	-1	-8.217 to 6.217	No	ns	0.9982						C vs. unknown	-1	-8.715 to 6.715	No	ns	0.9999
heart vs. ovary	-6	-13.22 to 1.217	No	ns	0.1503						D vs. E	0	-7.715 to 7.715	No	ns	>0.9999
heart vs. yolk sac	0	-7.217 to 7.217	No	ns	>0.9999						D vs. F	-1	-8.715 to 6.715	No	ns	0.9999
liver vs. ovary	-5	-12.22 to 2.217	No	ns	0.3169						D vs. unknown	-1	-8.715 to 6.715	No	ns	0.9999
liver vs. yolk sac	1	-6.217 to 8.217	No	ns	0.9982						E vs. F	-1	-8.715 to 6.715	No	ns	0.9999
ovary vs. yolk sac	6	-1.217 to 13.22	No	ns	0.1503						E vs. unknown	-1	-8.715 to 6.715	No	ns	0.9999
											F vs. unknown	0	-7.715 to 7.715	No	ns	>0.9999
unknown
lungs vs. bone marrow	-1	-8.217 to 6.217	No	ns	0.9982						ovary
lungs vs. heart	-1	-8.217 to 6.217	No	ns	0.9982						A vs. B1	0	-7.715 to 7.715	No	ns	>0.9999
lungs vs. liver	-1	-8.217 to 6.217	No	ns	0.9982						A vs. B2	-2	-9.715 to 5.715	No	ns	0.9897
lungs vs. ovary	0	-7.217 to 7.217	No	ns	>0.9999						A vs. C	0	-7.715 to 7.715	No	ns	>0.9999
lungs vs. yolk sac	0	-7.217 to 7.217	No	ns	>0.9999						A vs. D	0	-7.715 to 7.715	No	ns	>0.9999
bone marrow vs. heart	0	-7.217 to 7.217	No	ns	>0.9999						A vs. E	0	-7.715 to 7.715	No	ns	>0.9999
bone marrow vs. liver	0	-7.217 to 7.217	No	ns	>0.9999						A vs. F	-6	-13.71 to 1.715	No	ns	0.2267
bone marrow vs. ovary	1	-6.217 to 8.217	No	ns	0.9982						A vs. unknown	0	-7.715 to 7.715	No	ns	>0.9999
bone marrow vs. yolk sac	1	-6.217 to 8.217	No	ns	0.9982						B1 vs. B2	-2	-9.715 to 5.715	No	ns	0.9897
heart vs. liver	0	-7.217 to 7.217	No	ns	>0.9999						B1 vs. C	0	-7.715 to 7.715	No	ns	>0.9999
heart vs. ovary	1	-6.217 to 8.217	No	ns	0.9982						B1 vs. D	0	-7.715 to 7.715	No	ns	>0.9999
heart vs. yolk sac	1	-6.217 to 8.217	No	ns	0.9982						B1 vs. E	0	-7.715 to 7.715	No	ns	>0.9999
liver vs. ovary	1	-6.217 to 8.217	No	ns	0.9982						B1 vs. F	-6	-13.71 to 1.715	No	ns	0.2267
liver vs. yolk sac	1	-6.217 to 8.217	No	ns	0.9982						B1 vs. unknown	0	-7.715 to 7.715	No	ns	>0.9999
ovary vs. yolk sac	0	-7.217 to 7.217	No	ns	>0.9999						B2 vs. C	2	-5.715 to 9.715	No	ns	0.9897
											B2 vs. D	2	-5.715 to 9.715	No	ns	0.9897
											B2 vs. E	2	-5.715 to 9.715	No	ns	0.9897
											B2 vs. F	-4	-11.71 to 3.715	No	ns	0.7055
* indicates significance at p < 0.05											B2 vs. unknown	2	-5.715 to 9.715	No	ns	0.9897
											C vs. D	0	-7.715 to 7.715	No	ns	>0.9999
											C vs. E	0	-7.715 to 7.715	No	ns	>0.9999
											C vs. F	-6	-13.71 to 1.715	No	ns	0.2267
											C vs. unknown	0	-7.715 to 7.715	No	ns	>0.9999
											D vs. E	0	-7.715 to 7.715	No	ns	>0.9999
											D vs. F	-6	-13.71 to 1.715	No	ns	0.2267
											D vs. unknown	0	-7.715 to 7.715	No	ns	>0.9999
											E vs. F	-6	-13.71 to 1.715	No	ns	0.2267
											E vs. unknown	0	-7.715 to 7.715	No	ns	>0.9999
											F vs. unknown	6	-1.715 to 13.71	No	ns	0.2267
											yolk sac
											A vs. B1	0	-7.715 to 7.715	No	ns	>0.9999
											A vs. B2	-1	-8.715 to 6.715	No	ns	0.9999
											A vs. C	0	-7.715 to 7.715	No	ns	>0.9999
											A vs. D	-1	-8.715 to 6.715	No	ns	0.9999
											A vs. E	-4	-11.71 to 3.715	No	ns	0.7055
											A vs. F	0	-7.715 to 7.715	No	ns	>0.9999
											A vs. unknown	0	-7.715 to 7.715	No	ns	>0.9999
											B1 vs. B2	-1	-8.715 to 6.715	No	ns	0.9999
											B1 vs. C	0	-7.715 to 7.715	No	ns	>0.9999
											B1 vs. D	-1	-8.715 to 6.715	No	ns	0.9999
											B1 vs. E	-4	-11.71 to 3.715	No	ns	0.7055
											B1 vs. F	0	-7.715 to 7.715	No	ns	>0.9999
											B1 vs. unknown	0	-7.715 to 7.715	No	ns	>0.9999
											B2 vs. C	1	-6.715 to 8.715	No	ns	0.9999
											B2 vs. D	0	-7.715 to 7.715	No	ns	>0.9999
											B2 vs. E	-3	-10.71 to 4.715	No	ns	0.9098
											B2 vs. F	1	-6.715 to 8.715	No	ns	0.9999
											B2 vs. unknown	1	-6.715 to 8.715	No	ns	0.9999
											C vs. D	-1	-8.715 to 6.715	No	ns	0.9999
											C vs. E	-4	-11.71 to 3.715	No	ns	0.7055
											C vs. F	0	-7.715 to 7.715	No	ns	>0.9999
											C vs. unknown	0	-7.715 to 7.715	No	ns	>0.9999
											D vs. E	-3	-10.71 to 4.715	No	ns	0.9098
											D vs. F	1	-6.715 to 8.715	No	ns	0.9999
											D vs. unknown	1	-6.715 to 8.715	No	ns	0.9999
											E vs. F	4	-3.715 to 11.71	No	ns	0.7055
											E vs. unknown	4	-3.715 to 11.71	No	ns	0.7055
											F vs. unknown	0	-7.715 to 7.715	No	ns	>0.9999

## Sheet: C
chi-square phylo X sero
Tables are same but presented in both orientations for ease of use by reader
				Phylogenetic group
serogroup	A	B1	B2	C	D	E	F	U
O2			6*
O8		1*
O18						1*
O19					3*
O20	1*							1*
O24	2*						8*
O25			6*
O78			3	3*			7	3*
O86					2*	3*
O178		3*
O186		3*
O17/73/77/106						3*
R							1
A							1
R - Rough
A - Autoagglutination
* indicates significance at p < 0.05					Serogroup
Phylogenetic group	O2	O8	O18	O19	O20	O24	O25	O78	O86	O178	O186	O17/73/77/106	R	A
A	0	0	0	0	1*	2*	0	0	0	0	0	0	0	0
B1	0	1 *	0	0	0	0	0	0	0	3*	3*	0	0	0
B2	6 *	0	0	0	0	0	6*	3	0	0	0	0	0	0
C	0	0	0	0	0	0	0	3*	0	0	0	0	0	0
D	0	0	0	3*	0	0	0	0	2*	0	0	0	0	0
E	0	0	1*	0	0	0	0	0	3*	0	0	3*	0	0
F	0	0	0	0	0	8*	0	7	0	0	0	0	1	1
U	0	0	0	0	1*	0	0	3*	0	0	0	0	0	0
U = unknown
* indicates significance at p < 0.05

## Sheet: D 
																	lungs -AIR SAC	A
																	bone marrow	B
																	heart	H
	lungs x bone marrow	lungs x heart	lungs x liver	lungs x ovary	lungs x yolk sac	bone marrow x heart	bone marrow x liver	bone marrow x ovary	bone marrow x yolk sac	heart x liver	heart x ovary	heart x yolk sac	liver x ovary	liver x yolk sac	ovary x yolk sac		liver	L
AUG	no	no	no	no	no	no	no	no	no	no	no	no	no	no	no		ovary	O
AMP	no	no	no	no	0.0181*	no	no	no	0.0072**	no	no	no	no	no	0.003**		yolk sac	Y
FOX	no	no	no	no	no	no	no	no	no	no	no	no	no	no	no
XNL	no	no	no	no	no	no	no	no	no	no	no	no	no	no	no
AXO	no	no	no	no	no	no	no	no	no	no	no	no	no	no	no
GEN	no	no	no	no	0.0022**	no	no	no	0.0007***	no	no	no	no	0.0152*	0.0097**
NAL	no	no	no	no	no	no	no	no	no	no	no	no	no	no	no
STR	no	no	no	no	no	no	no	no	no	no	no	no	no	no	no
FIS	no	no	no	no	no	no	no	no	no	no	no	no	no	no	no
TET	no	no	no	no	0.0141*	no	no	no	0.0007***	no	0.0256*	no	no	no	0.003***
PAI	no	no	no	no	no	no	no	no	no	no	no	no	no	no	no
PapA	no	no	no	no	no	no	no	no	no	no	no	no	no	no	no
fimH	no	no	0.0022**	no	no	no	0.0141*	no	no	no	no	no	0.0003***	0.0022**	no
kpsIII	no	no	no	no	no	no	no	no	no	no	no	no	no	no	no
ireA	no	no	no	0.0062**	no	no	no	no	0.0419*	no	0.0101*	no	0.0256*	no	0.0047**
ibe10	no	no	no	no	no	no	no	no	no	no	no	no	no	no	no
fyuA	0.0058**	no	no	0.0004***	<0.0001****	0.0468*	no	no	no	no	0.007**	0.0006***	no	0.0152*	no
ironec	no	no	no	no	0.0108*	0.0468*	no	no	no	no	0.007**	0.0006***	no	0.0152*	no
bmaE	no	no	no	no	no	no	no	no	no	no	no	no	no	no	no
aerJ	no	no	no	no	no	0.018*	no	no	no	no	0.0014**	0.021*	0.0256*	no	no
allele III	no	no	no	no	no	no	no	no	no	no	no	no	no	no	no
ompT	no	no	no	0.0083**	no	no	no	no	no	no	0.0406*	no	0.0097**	no	0.0097**
kps II	no	no	no	no	<0.0001****	no	no	no	0.0022**	no	no	0.0047**	no	0.0152*	0.0047**
papC	no	no	no	no	no	no	no	no	no	no	no	no	no	no	no
cvaC	no	no	no	no	no	no	no	no	no	no	no	no	no	no	no
traT	no	no	no	no	no	no	no	no	no	no	0.007**	0.021*	0.0152*	no	no
allele II	no	no	no	no	no	no	no	no	no	no	no	no	no	no	no
G allele 2&3	no	no	no	no	no	no	no	no	no	no	no	no	no	no	no
iha	no	no	no	0.0004***	no	no	no	no	0.0004***	no	no	0.0047**	no	0.0152*	0.003**
iss	no	no	no	no	no	no	no	no	no	no	no	no	no	no	no
sfaS	no	no	no	no	no	no	no	no	no	no	no	no	no	no	no
K1	no	no	no	no	<0.0001****	no	no	no	0.0022**	no	no	0.0047**	no	0.0152*	0.0047**
blaTEM	no	no	no	no	no	no	no	no	no	no	no	no	no	no	no
AAC3	no	no	no	no	no	no	no	no	no	no	no	no	no	no	no
tetA	0.0159*	no	no	no	no	no	no	no	no	no	no	no	no	no	no
groEL	no	0.0055**	no	no	no	0.0055**	no	no	no	no	0.0406*	0.021*	no	no	no
aph(3)IA	no	0.0263*	no	no	no	0.0263*	no	no	no	no	no	no	no	no	no
dfr17	no	no	no	no	0.0419*	no	no	no	0.0419*	no	no	no	no	no	0.0097**
K/B	no	no	no	no	no	no	no	no	no	no	no	no	no	no	no
FIIA	no	no	no	no	no	no	no	no	no	no	no	no	no	no	no
FIA	no	no	no	no	no	no	no	no	no	no	no	no	no	no	no
FIB	no	0.0173*	no	no	no	0.0173*	no	no	no	no	0.007**	0.021*	no	no	no
Y	no	no	no	no	no	no	no	no	no	no	no	no	no	no	no
II	no	no	no	no	no	no	no	no	no	no	no	no	no	no	no
pcoA	no	no	no	no	no	no	no	no	no	no	no	no	no	no	no
pcoE	no	no	no	no	no	no	no	no	no	no	no	no	no	no	no
arsC	no	0.0158*	no	0.001**	0.0181*	no	no	no	no	no	no	no	no	no	no
1051	no	no	no	no	no	no	no	no	no	no	no	no	no	no	no
1024	no	no	no	no	no	no	no	no	no	no	no	no	no	no	no
parB	no	no	no	no	no	no	no	no	no	no	no	no	no	no	no
silP	no	no	no	no	no	no	no	no	no	no	no	no	no	no	no
intl1	no	no	no	no	no	no	no	no	no	no	no	no	no	no	no
pcoD	no	no	no	no	no	no	no	no	no	no	no	no	no	no	no
iSEcI2	0.0329*	0.0055**	no	0.0109*	0.0002***	no	no	no	no	no	no	no	no	no	no
aac3-VI	no	no	no	no	no	0.0263*	no	no	no	no	no	no	no	no	no
suII	no	no	no	no	no	no	no	no	no	no	no	no	no	no	no
qacEΔ1	no	no	no	no	no	no	no	no	no	no	no	no	no	no	no
aadA	no	no	no	no	no	no	no	no	no	no	no	no	no	no	no
iroN	no	no	no	no	no	no	no	no	no	no	no	no	no	no	no
ompTp	no	no	no	no	no	no	no	no	no	no	no	no	no	no	no
hlyF	no	no	no	no	no	no	no	no	no	no	no	no	no	no	no
etsB	no	no	no	no	no	no	no	no	no	no	no	no	no	no	no
Strong Biofilm	no	no	no	no	no	no	no	no	no	no	no	no	no	no	no
Moderate Biofim	no	0.0468*	no	no	no	0.018*	no	no	no	no	no	0.0047**	no	no	no
Weak Biofilm	no	no	no	no	no	no	no	no	no	no	no	0.021*	no	no	no
Negligible Biofilm	no	no	no	no	no	no	no	no	no	no	no	no	no	no	no
* indicates significance at p < 0.05 level
** indicates significance at the p < 0.01 level
** indicates significance at the p < 0.001 level

## Sheet: E
	AUG	AMP	FOX	XNL	AXO	GEN	NAL	STR	FIS	TET	PAI	PapA	fimH	kpsIII	ireA	ibe10	fyuA	ironec	bmaE	aerJ	allele III	ompT	kps II	papC	cvaC	traT	allele II	G allele 2&3	iha	iss	sfaS	K1	blaTEM	AAC3VIa	tetA	aph(3)IA	dfr17	K/B	FIIA	FIA	FIB	Y	II	pcoA	pcoE	arsC	1051	1024	parB
AUG	5
AMP	5*	16
FOX	5*	6*	6
XNL	5*	6*	6*	6
AXO	5*	6*	6*	6*	6
GEN	1	7	1	1	1	19
NAL	0	0	0	0	0	0	3
STR	1	1	1	1	1	9*	0	15
FIS	1	1	1	1	1	13*	0	12*	16
TET	1	10*	1	1	1	8	3*	8	6	24
PAI	0	0	0	0	0	0	0	0	0	0	1
PapA	0	0	0	0	0	0	0	0	0	0	1*	1
fimH	3	12	4	4	4	13	0	10	9	17	1	1	40
kpsIII	1	2	1	1	1	1	0	1	1	2	1*	1*	2	4
ireA	0	0	0	0	0	4	0	6	6	3	1	1	19*	1	21
ibe10	0	0	0	0	0	1	0	4*	4*	4	0	0	5	0	2	6
fyuA	0	5	0	0	0	7	0	3	3	7	0	0	19*	0	11*	4	20
ironec	3	9	4	4	4	9	0	4	5	9	0	0	24*	1	11	4	20*	25
bmaE	0	2	0	0	0	0	0	0	0	2	0	0	3	0	0	0	0	0	3
aerJ	3	7	4	4	4	9	0	7	8	8	1	1	26*	2	15*	5*	18*	23*	0	27
allele III	0	0	0	0	0	0	0	0	0	0	1*	1*	1	1	1	0	0	0	0	1	1
ompT	1	3	2	2	2	4	0	3	4	3	0	0	16*	1	12*	0	11*	14*	1	15*	0	16
kps II	0	5	0	0	0	6	0	4	4	9*	0	0	11*	0	3	6*	10*	10*	0	9*	0	1	12
papC	0	1	0	0	0	1	0	3	3	4*	0	0	4	0	3	3*	3	3	0	3	0	1	5*	5
cvaC	2	3	3	3	3	2	0	5	5	4	0	0	9	0	6	5*	4	7	0	8	0	2	5*	3*	12
traT	3	10	4	4	4	13	0	12	10	16	0	0	35*	1	18*	6*	20*	25*	0	26*	0	15*	12*	5	11*	38
allele II	1	1	1	1	1	1	0	4*	4*	4*	0	0	3	1	2	3*	1	2	0	3	0	1	3*	3*	3*	4	4
G allele 2&3	1	1	1	1	1	1	0	4*	4*	4*	0	0	3	1	2	3*	1	2	0	3	0	1	3*	3*	3*	4	4*	4
iha	0	5*	0	0	0	5*	0	0	0	5*	0	0	5	0	0	0	5*	5*	0	3	0	0	5*	1	0	5	0	0	5
iss	5	14	6	6	6	19*	3	15	16	22	0	0	38*	1*	20	6	20*	25*	2	26	0	16	12	5	12	38*	4	4	5	54
sfaS	0	0	0	0	0	0	0	0	0	0	1*	1*	1	1*	1	0	0	0	0	1	1*	0	0	0	0	0	0	0	0	0	1
K1	0	6*	0	0	0	7*	0	4	4	9*	0	0	11*	0	2	6*	9*	9*	0	8	0	0	11*	4*	5*	12*	3*	3*	5*	12	0	12
blaTEM	0	0	0	0	0	0	0	0	0	0	0	0	0	0	1	0	0	0	0	0	0	0	0	0	1*	0	0	0	0	1	0	0	1
AAC3VIa	0	1	0	0	0	0	0	3*	3*	4*	0	0	3	0	2	3*	1	1	1	2	0	0	3*	3*	3*	3	3*	3*	0	4	0	3*	0	4
tetA	0	2	0	0	0	1	0	3	1	9*	0	0	7	1	1	0	0	1	1	1	0	2	0	0	0	6	0	0	0	8	0	0	0	0	10
aph(3)IA	0	0	0	0	0	3*	0	0	3*	0	0	0	0	4	0	0	0	0	0	0	0	0	0	0	0	0	0	0	0	3	0	0	0	0	0	3
dfr17	2	8	3	3	3	1	0	2	0	6*	1	1	22*	3	24*	1	11	14	3*	15	0	12*	2	1	7	19	0	0	0	22	1	2*	1	1	4	0	27
K/B	0	0	0	0	0	0	0	0	0	0	1*	1*	1	1	1	0	0	0	0	1	1*	0	0	0	0	0	0	0	0	0	1*	0	0	0	0	0	1	1
FIIA	0	0	0	0	0	0	0	0	0	0	0	0	0	1*	0	0	0	0	0	0	0	0	0	0	0	0	0	0	0	0	0	0	0	0	0	0	1	0	1
FIA	0	2*	0	0	0	0	0	0	0	2	0	0	0	1*	0	0	0	0	0	0	0	0	0	0	0	0	0	0	0	0	0	0	0	0	1	0	2	0	0	2
FIB	0	2	0	0	0	6	0	4	6*	3	0	0	3*	0	0	0	0	0	2*	0	0	1	0	0	0	1	0	0	0	10	0	0	0	1	3	3*	3	0	0	0	12
Y	0	0	0	0	0	0	3*	0	0	3*	0	0	0	0	0	0	0	0	0	0	0	0	0	0	0	0	0	0	0	3	0	0	0	0	0	0	0	0	0	0	0	3
II	4*	7*	5*	5*	5*	1	1	0	0	4	0	0	6	0	2	0	1	4	1	4	0	2	1	0	4	4*	0	0	1	11	0	1	1	0	3	0	5	0	0	0	4	1	13
pcoA	0	2	0	0	0	3	0	3	3	2	0	0	1	1	0	1	1	2	0	1	0	0	1	0	0	1	0	0	0	4	0	1	0	0	0	0	2	0	0	2*	3*	0	0	6
pcoE	0	2	0	0	0	3	0	3	3	2	0	0	1	1	0	1	1	2	0	1	0	0	1	0	0	1	0	0	0	4	0	1	0	0	1	0	2	0	0	2*	3*	0	0	6*	6
arsC	1	9	1*	1*	1*	16*	3	7	10	12	0	0	25	2	15	1	16*	17	3	16	0	13*	7	2	5	23	1	1	5	35	0	7	1	1	2*	3	18	0	1	0	8	3	4*	3	3	37
1051	2	5	3	3	3	1	3*	4	4	9	1	1	10	1	3	5*	3	6	2	8	1	2	5	3	8*	8	3*	3*	0	14	1	5	0	4*	2	0	7	1	0	0	5	3*	8*	0	0	6*	17
1024	0	2	0	0	0	1	0	4	4	6	0	0	6	0	2	5*	3	3	2*	4	0	1	5*	3*	5*	5	3*	3*	0	8	0	5*	0	4*	2	0	3	0	0	0	5*	0	4	0	0	3*	10*	10
parB	0	2	0	0	0	1	0	4	4	6	0	0	6	0	2	5*	3	3	2*	4	0	1	5*	3*	5*	5	3*	3*	0	8	0	5*	0	4*	2	0	3	0	0	0	5*	0	4	0	0	3*	10*	10*	10
silP	0	0	0	0	0	0	0	0	0	0	0	0	0	0	0	0	0	0	0	0	0	0	0	0	0	0	0	0	0	1	0	0	0	0	1	0	0	0	0	0	3*	0	3	0	0	0	3*	3*	3*
intl1	0	0	0	0	0	2	0	2	2	0	0	0	1	0	0	1	1	1	0	1	0	0	1	0	0	1	0	0	0	3	0	1	0	0	0	0	0	0	0	0	2*	0	0	3*	3*	2	0	0	0
pcoD	0	1	0	0	0	7*	0	6*	7*	2	0	0	5	0	3	1	2	3	0	4	0	2	1	0	1	5	0	0	0	8	0	1	0	0	1	0	1	0	0	1	3	0	0	5*	5*	5	0	0	0
iSEcI2	2	9	2	2	2	10	1	2*	5	10	1	1	22*	2	11	3	18*	19*	2	18*	1	12*	9*	2	2	19	1	1	5*	26	1	8	0	1	1	3*	14	1	0	0	5	1	4	1	1	22*	6	4	4
aac3-Vib	0	0	0	0	0	7*	0	4*	7*	0	0	0	3	0	3	0	1	1	0	2	0	1	0	0	1	3	0	0	0	7	0	0	0	0	0	3*	0	0	0	0	4*	0	0	1	1	6	0	0	0
suII	0	0	0	0	0	3*	0	3*	3*	0	0	0	0	0	0	0	0	0	0	0	0	0	0	0	0	0	0	0	0	3	0	0	0	0	0	0	0	0	0	0	3*	0	0	3*	3*	3	0	0	0
qacEΔ1	0	0	0	0	0	10*	0	7*	10*	1	0	0	4	0	3	1	2	2	0	3	0	1	1	0	2	4	0	0	0	10	0	1	0	0	0	3*	0	0	0	0	6*	0	0	3*	3*	8	1	1	1
aadA	0	0	0	0	0	4*	0	4*	4	1	0	0	4	0	3	1	2	2	0	3	0	1	1	0	2	4	0	0	0	4	0	1	0	0	0	0	0	0	0	0	0	0	0	0	0	2	1	1	1
iroN	5	13*	6	6	6	19	3	15	16	21	1	1	39	2*	21	6	20	25	2*	27	1	16	12	5	12	38*	4	4	5	53*	1	12	1	3	9	3	23*	1	0	0	11	3	13	4*	4*	35	16	9	9
ompTp	5	13*	6	6	6	19	3	15	16	21	1	1	39	2*	21	6	20	25	2*	27	1	16	12	5	12	38*	4	4	5	53*	1	12	1	3	9	3	23*	1	0	0	11	3	13	4*	4*	35	16	9	9
hlyF	5	14	6	6	6	19	3	15	16	22	1	1	40*	2*	21	6	20	25	3	27	1	16	12	5	12	38*	4	4	5	54*	1	12	1	4	9	3	24*	1	0	0	12	3	13	4*	4*	36	17	10	10
etsB	5*	6	6*	6*	6*	2	3	2	2	5	0	0	7	1	0	3	3	7	0	7	0	2	3	0	5	7	1	1	0	13	0	3	0	0	1	0	4	0	0	0	3	3*	9*	1	1	5*	11*	5*	5*
Strong Biofilm	1	2	1	1	1	2	0	4	4	7*	0	0	9	1	5	3*	5	6	0	6	0	4	4	4*	3	10*	4*	4*	1	10	0	4	0	3*	2	0	3	0	0	0	0	0	0	0	0	5	3	3	3
Moderate Biofim	3	8	3	3	3	10	0	7	5	10	0	0	21*	0	10	3	12*	14*	0	15*	0	7	8*	1	4	21*	0	0	4	25*	0	8	1	0	5	0	11	0	0	0	1	0	6	1	1	14	3*	2	2
Weak Biofilm	1	6	2	2	2	7	1	4	7	5*	1	1	9*	3	5	0	2	4	3*	5	1	4	0	0	5	6	0	0	0	16*	1	0	0	1	3	3*	12	1	1	2	11*	1	6	5*	5*	15	9	5	5
Negligible Biofilm	0	0	0	0	0	0	2*	0	0	2	0	0	1	0	1	0	1	1	0	1	0	1	0	0	0	1	0	0	0	3	0	0	0	0	0	0	1	0	0	0	0	2*	1	0	0	3	2	0	0
* indicates significance at p < 0.05 level
[truncated: 12 more columns]

## Sheet: F
organs x biofilm
	Strong Biofilm	Moderate Biofim	Weak Biofilm	Negligible Biofilm				lungs	bone marrow	heart	liver	ovary	yolk sac
lungs	1	7	6	0			Strong Biofilm	1	2	2	1	2	1
bone marrow	2	8	3	1			Moderate Biofim	7	8	0	1	3	5
heart	2	0	5	0			Weak Biofilm	6	3	5	3	3	0
liver	1	1	3	1			Negligible Biofilm	0	1	0	1	0	0
ovary	2	3	3	0
yolk sac	1	5	0	0
Tukey's multiple comparisons test	Mean Diff.	95.00% CI of diff.	Significant?	Summary	Adjusted P Value					Tukey's multiple comparisons test	Mean Diff.	95.00% CI of diff.	Significant?	Summary	Adjusted P Value
Strong Biofilm										lungs
lungs vs. bone marrow	-1	-10.03 to 8.032	No	ns	0.999					Strong Biofilm vs. Moderate Biofim	-6	-14.01 to 2.012	No	ns	0.1799
lungs vs. heart	-1	-10.03 to 8.032	No	ns	0.999					Strong Biofilm vs. Weak Biofilm	-5	-13.01 to 3.012	No	ns	0.3119
lungs vs. liver	0	-9.032 to 9.032	No	ns	>0.9999					Strong Biofilm vs. Negligible Biofilm	1	-7.012 to 9.012	No	ns	0.9834
lungs vs. ovary	-1	-10.03 to 8.032	No	ns	0.999					Moderate Biofim vs. Weak Biofilm	1	-7.012 to 9.012	No	ns	0.9834
lungs vs. yolk sac	0	-9.032 to 9.032	No	ns	>0.9999					Moderate Biofim vs. Negligible Biofilm	7	-1.012 to 15.01	No	ns	0.0974
bone marrow vs. heart	0	-9.032 to 9.032	No	ns	>0.9999					Weak Biofilm vs. Negligible Biofilm	6	-2.012 to 14.01	No	ns	0.1799
bone marrow vs. liver	1	-8.032 to 10.03	No	ns	0.999
bone marrow vs. ovary	0	-9.032 to 9.032	No	ns	>0.9999					bone marrow
bone marrow vs. yolk sac	1	-8.032 to 10.03	No	ns	0.999					Strong Biofilm vs. Moderate Biofim	-6	-14.01 to 2.012	No	ns	0.1799
heart vs. liver	1	-8.032 to 10.03	No	ns	0.999					Strong Biofilm vs. Weak Biofilm	-1	-9.012 to 7.012	No	ns	0.9834
heart vs. ovary	0	-9.032 to 9.032	No	ns	>0.9999					Strong Biofilm vs. Negligible Biofilm	1	-7.012 to 9.012	No	ns	0.9834
heart vs. yolk sac	1	-8.032 to 10.03	No	ns	0.999					Moderate Biofim vs. Weak Biofilm	5	-3.012 to 13.01	No	ns	0.3119
liver vs. ovary	-1	-10.03 to 8.032	No	ns	0.999					Moderate Biofim vs. Negligible Biofilm	7	-1.012 to 15.01	No	ns	0.0974
liver vs. yolk sac	0	-9.032 to 9.032	No	ns	>0.9999					Weak Biofilm vs. Negligible Biofilm	2	-6.012 to 10.01	No	ns	0.8878
ovary vs. yolk sac	1	-8.032 to 10.03	No	ns	0.999
										heart
Moderate Biofim										Strong Biofilm vs. Moderate Biofim	2	-6.012 to 10.01	No	ns	0.8878
lungs vs. bone marrow	-1	-10.03 to 8.032	No	ns	0.999					Strong Biofilm vs. Weak Biofilm	-3	-11.01 to 5.012	No	ns	0.707
lungs vs. heart	7	-2.032 to 16.03	No	ns	0.1798					Strong Biofilm vs. Negligible Biofilm	2	-6.012 to 10.01	No	ns	0.8878
lungs vs. liver	6	-3.032 to 15.03	No	ns	0.3112					Moderate Biofim vs. Weak Biofilm	-5	-13.01 to 3.012	No	ns	0.3119
lungs vs. ovary	4	-5.032 to 13.03	No	ns	0.7047					Moderate Biofim vs. Negligible Biofilm	0	-8.012 to 8.012	No	ns	>0.9999
lungs vs. yolk sac	2	-7.032 to 11.03	No	ns	0.9765					Weak Biofilm vs. Negligible Biofilm	5	-3.012 to 13.01	No	ns	0.3119
bone marrow vs. heart	8	-1.032 to 17.03	No	ns	0.0978
bone marrow vs. liver	7	-2.032 to 16.03	No	ns	0.1798					liver
bone marrow vs. ovary	5	-4.032 to 14.03	No	ns	0.4948					Strong Biofilm vs. Moderate Biofim	0	-8.012 to 8.012	No	ns	>0.9999
bone marrow vs. yolk sac	3	-6.032 to 12.03	No	ns	0.8822					Strong Biofilm vs. Weak Biofilm	-2	-10.01 to 6.012	No	ns	0.8878
heart vs. liver	-1	-10.03 to 8.032	No	ns	0.999					Strong Biofilm vs. Negligible Biofilm	0	-8.012 to 8.012	No	ns	>0.9999
heart vs. ovary	-3	-12.03 to 6.032	No	ns	0.8822					Moderate Biofim vs. Weak Biofilm	-2	-10.01 to 6.012	No	ns	0.8878
heart vs. yolk sac	-5	-14.03 to 4.032	No	ns	0.4948					Moderate Biofim vs. Negligible Biofilm	0	-8.012 to 8.012	No	ns	>0.9999
liver vs. ovary	-2	-11.03 to 7.032	No	ns	0.9765					Weak Biofilm vs. Negligible Biofilm	2	-6.012 to 10.01	No	ns	0.8878
liver vs. yolk sac	-4	-13.03 to 5.032	No	ns	0.7047
ovary vs. yolk sac	-2	-11.03 to 7.032	No	ns	0.9765					ovary
										Strong Biofilm vs. Moderate Biofim	-1	-9.012 to 7.012	No	ns	0.9834
Weak Biofilm										Strong Biofilm vs. Weak Biofilm	-1	-9.012 to 7.012	No	ns	0.9834
lungs vs. bone marrow	3	-6.032 to 12.03	No	ns	0.8822					Strong Biofilm vs. Negligible Biofilm	2	-6.012 to 10.01	No	ns	0.8878
lungs vs. heart	1	-8.032 to 10.03	No	ns	0.999					Moderate Biofim vs. Weak Biofilm	0	-8.012 to 8.012	No	ns	>0.9999
lungs vs. liver	3	-6.032 to 12.03	No	ns	0.8822					Moderate Biofim vs. Negligible Biofilm	3	-5.012 to 11.01	No	ns	0.707
lungs vs. ovary	3	-6.032 to 12.03	No	ns	0.8822					Weak Biofilm vs. Negligible Biofilm	3	-5.012 to 11.01	No	ns	0.707
lungs vs. yolk sac	6	-3.032 to 15.03	No	ns	0.3112
bone marrow vs. heart	-2	-11.03 to 7.032	No	ns	0.9765					yolk sac
bone marrow vs. liver	0	-9.032 to 9.032	No	ns	>0.9999					Strong Biofilm vs. Moderate Biofim	-4	-12.01 to 4.012	No	ns	0.496
bone marrow vs. ovary	0	-9.032 to 9.032	No	ns	>0.9999					Strong Biofilm vs. Weak Biofilm	1	-7.012 to 9.012	No	ns	0.9834
bone marrow vs. yolk sac	3	-6.032 to 12.03	No	ns	0.8822					Strong Biofilm vs. Negligible Biofilm	1	-7.012 to 9.012	No	ns	0.9834
heart vs. liver	2	-7.032 to 11.03	No	ns	0.9765					Moderate Biofim vs. Weak Biofilm	5	-3.012 to 13.01	No	ns	0.3119
heart vs. ovary	2	-7.032 to 11.03	No	ns	0.9765					Moderate Biofim vs. Negligible Biofilm	5	-3.012 to 13.01	No	ns	0.3119
heart vs. yolk sac	5	-4.032 to 14.03	No	ns	0.4948					Weak Biofilm vs. Negligible Biofilm	0	-8.012 to 8.012	No	ns	>0.9999
liver vs. ovary	0	-9.032 to 9.032	No	ns	>0.9999
liver vs. yolk sac	3	-6.032 to 12.03	No	ns	0.8822
ovary vs. yolk sac	3	-6.032 to 12.03	No	ns	0.8822
Negligible Biofilm
lungs vs. bone marrow	-1	-10.03 to 8.032	No	ns	0.999
lungs vs. heart	0	-9.032 to 9.032	No	ns	>0.9999
lungs vs. liver	-1	-10.03 to 8.032	No	ns	0.999
lungs vs. ovary	0	-9.032 to 9.032	No	ns	>0.9999
lungs vs. yolk sac	0	-9.032 to 9.032	No	ns	>0.9999
bone marrow vs. heart	1	-8.032 to 10.03	No	ns	0.999
bone marrow vs. liver	0	-9.032 to 9.032	No	ns	>0.9999
bone marrow vs. ovary	1	-8.032 to 10.03	No	ns	0.999
bone marrow vs. yolk sac	1	-8.032 to 10.03	No	ns	0.999
heart vs. liver	-1	-10.03 to 8.032	No	ns	0.999
heart vs. ovary	0	-9.032 to 9.032	No	ns	>0.9999
heart vs. yolk sac	0	-9.032 to 9.032	No	ns	>0.9999
liver vs. ovary	1	-8.032 to 10.03	No	ns	0.999
liver vs. yolk sac	1	-8.032 to 10.03	No	ns	0.999
ovary vs. yolk sac	0	-9.032 to 9.032	No	ns	>0.9999
* indicates significance at the p < 0.05 level
